# Supplementary material for: Hydrogen bonding in substitutionally disordered di-μ-hydroxido-bis­{aqua­tri[bromido/chlorido(1/2)]tin(IV)} acetone disolvate
Source: Acta Crystallogr Sect E Struct Rep Online. 2008 Dec 10;65(Pt 1):m39. doi: 10.1107/S1600536808040543 (PMC2967885; doi:10.1107/S1600536808040543)
Supplement: Supplementary file 1 [file e-65-00m39-sup1.cif]

##############################################################################
###                                                                        ###
###        Electronic paper (Acta Crystallographica Section E)             ###
###                                                                        ###
##############################################################################
#                                                                            #
# This CIF contains the data in a paper accepted for publication in Acta     #
# Crystallographica Section E. It conforms to the requirements of Notes      #
# for Authors for Section E, and has been peer reviewed under the auspices   #
# of the IUCr Commission on Journals.                                        #
#                                                                            #
# Full details of the Crystallographic Information File format               #
# are given in the paper "The Crystallographic Information File (CIF):       #
# a New Standard Archive File for Crystallography" by S. R. Hall, F. H.      #
# Allen and I. D. Brown [Acta Cryst. (1991), A47, 655-685].                  #
#                                                                            #
# The current version of the core CIF dictionary is obtainable from          #
# ftp://ftp.iucr.org/pub/cif_core.dic. The current version number is 2.4.    #
#                                                                            #
# Software is freely available for graphical display of the structure(s) in  #
# this CIF.  For information consult the CIF home page http://www.iucr.org/  #
# cif/home.html                                                              #
#                                                                            #
# This file may be used for bona fide research purposes within the           #
# scientific community so long as proper attribution is given to the journal # 
# article from which it was obtained.                                        #
#                                                                            #
##############################################################################
                                             
data_I
_audit_creation_method     SHELXL-97
_chemical_name_systematic
;
di-\m-hydroxido-bis{aquatri[bromido/chlorido(2/1)]tin(IV)} acetone solvate
;
_chemical_name_common     ?
_chemical_formula_moiety     'Br1.97 Cl4.03 H6 O4 Sn2, 2(C3 H6 O)'
_chemical_formula_sum     'C6 H18 Br1.97 Cl4.03 O6 Sn2'
_chemical_formula_iupac     '[Sn2 Br1.97 Cl4.03 (O H)2 (H2 O)2], 2C3 H6 O'
_chemical_formula_weight     723.80
_chemical_melting_point     ?
_symmetry_cell_setting     'Monoclinic'
_symmetry_space_group_name_H-M     'P 21/c'
_symmetry_space_group_name_Hall     '-P 2ybc'
loop_
    _symmetry_equiv_pos_as_xyz
    'x, y, z'
    '-x, y+1/2, -z+1/2'
    '-x, -y, -z'
    'x, -y-1/2, z-1/2'
_cell_length_a     6.9057(13)
_cell_length_b     14.029(3)
_cell_length_c     11.400(2)
_cell_angle_alpha     90.00
_cell_angle_beta     103.195(4)
_cell_angle_gamma     90.00
_cell_volume     1075.3(4)
_cell_formula_units_Z     2
_cell_measurement_reflns_used     1714
_cell_measurement_theta_min     2.34
_cell_measurement_theta_max     24.64
_cell_measurement_temperature     297(2)
_exptl_crystal_description     'block'
_exptl_crystal_colour     'colourless'
_exptl_crystal_size_max     0.21
_exptl_crystal_size_mid     0.20
_exptl_crystal_size_min     0.17
_exptl_crystal_density_diffrn     2.240
_exptl_crystal_density_meas     ?
_exptl_crystal_density_method     'not measured'
_exptl_crystal_F_000     680
_exptl_absorpt_coefficient_mu     6.548
_exptl_absorpt_correction_type     'multi-scan'
_exptl_absorpt_process_details     '(SADABS; Bruker, 2000)'
_exptl_absorpt_correction_T_min     0.278
_exptl_absorpt_correction_T_max     0.329
_exptl_special_details
;
;
_diffrn_ambient_temperature     297(2)
_diffrn_radiation_type     MoK\a
_diffrn_radiation_wavelength     0.71073
_diffrn_radiation_source     'fine-focus sealed tube'
_diffrn_radiation_monochromator     graphite
_diffrn_measurement_device_type     'Bruker SMART APEX CCD area-detector'
_diffrn_measurement_method     '\f and \w'
_diffrn_detector_area_resol_mean     ?
_diffrn_reflns_number     5535
_diffrn_reflns_av_R_equivalents     0.0319
_diffrn_reflns_av_sigmaI/netI     0.0369
_diffrn_reflns_theta_min     2.34
_diffrn_reflns_theta_max     25.00
_diffrn_reflns_theta_full     25.00
_diffrn_measured_fraction_theta_max     0.997
_diffrn_measured_fraction_theta_full     0.997
_diffrn_reflns_limit_h_min     -7
_diffrn_reflns_limit_h_max     8
_diffrn_reflns_limit_k_min     -16
_diffrn_reflns_limit_k_max     13
_diffrn_reflns_limit_l_min     -13
_diffrn_reflns_limit_l_max     13
_diffrn_standards_number     ?
_diffrn_standards_interval_count     ?
_diffrn_standards_interval_time     ?
_diffrn_standards_decay_%     ?
_refine_special_details
;
Refinement of <i>F</i>^2^ against ALL reflections. The weighted <i>R</i>-factor
<i>wR</i> and goodness of fit <i>S</i> are based on <i>F</i>^2^, conventional
<i>R</i>-factors <i>R</i> are based on <i>F</i>, with <i>F</i> set to zero for
negative <i>F</i>^2^. The threshold expression of <i>F</i>^2^ >
\s(<i>F</i>^2^) is used only for calculating <i>R</i>-factors(gt) <i>etc</i>.
and is not relevant to the choice of reflections for refinement.
<i>R</i>-factors based on <i>F</i>^2^ are statistically about twice as large
as those based on <i>F</i>, and <i>R</i>- factors based on ALL data will be
even larger.
;
_reflns_number_total     1891
_reflns_number_gt     1641
_reflns_threshold_expression     I>2\s(I)
_refine_ls_structure_factor_coef     Fsqd
_refine_ls_matrix_type     full
_refine_ls_R_factor_all     0.0488
_refine_ls_R_factor_gt     0.0401
_refine_ls_wR_factor_gt     0.0986
_refine_ls_wR_factor_ref     0.1023
_refine_ls_goodness_of_fit_ref     1.076
_refine_ls_restrained_S_all     1.076
_refine_ls_number_reflns     1891
_refine_ls_number_parameters     106
_refine_ls_number_restraints     2
_refine_ls_hydrogen_treatment     mixed
_refine_ls_weighting_scheme     calc
_refine_ls_weighting_details
               'w=1/[\s^2^(Fo^2^)+(0.049P)^2^+2.7199P] where P=(Fo^2^+2Fc^2^)/3'
_atom_sites_solution_hydrogens     geom
_atom_sites_solution_primary     direct
_atom_sites_solution_secondary     difmap
_refine_ls_shift/su_max     0.000
_refine_ls_shift/su_mean     0.000
_refine_diff_density_max     0.915
_refine_diff_density_min     -0.753
_refine_ls_extinction_method     none
_refine_ls_extinction_coef     ?
loop_
    _atom_type_symbol
    _atom_type_description
    _atom_type_scat_dispersion_real
    _atom_type_scat_dispersion_imag
    _atom_type_scat_source
    'C' 'C' 0.0033 0.0016
                         'International Tables Vol C Tables 4.2.6.8 and 6.1.1.4'
    'H' 'H' 0.0000 0.0000
                         'International Tables Vol C Tables 4.2.6.8 and 6.1.1.4'
    'Cl' 'Cl' 0.1484 0.1585
                         'International Tables Vol C Tables 4.2.6.8 and 6.1.1.4'
    'Sn' 'Sn' -0.6537 1.4246
                         'International Tables Vol C Tables 4.2.6.8 and 6.1.1.4'
    'O' 'O' 0.0106 0.0060
                         'International Tables Vol C Tables 4.2.6.8 and 6.1.1.4'
    'Br' 'Br' -0.2901 2.4595
                         'International Tables Vol C Tables 4.2.6.8 and 6.1.1.4'
_computing_data_collection     'SMART (Bruker, 2000)'
_computing_cell_refinement     'SAINT-Plus (Bruker, 2001)'
_computing_data_reduction     'SAINT-Plus (Bruker, 2001)'
_computing_structure_solution     'SHELXS97 (Sheldrick, 2008)'
_computing_structure_refinement     'SHELXL97 (Sheldrick, 2008)'
_computing_molecular_graphics     'DIAMOND (Brandenburg & Putz, 2006)'
_computing_publication_material     'publCIF (Westrip, 2009)'
loop_
    _atom_site_type_symbol
    _atom_site_label
    _atom_site_fract_x
    _atom_site_fract_y
    _atom_site_fract_z
    _atom_site_U_iso_or_equiv
    _atom_site_adp_type
    _atom_site_calc_flag
    _atom_site_refinement_flags
    _atom_site_occupancy
    _atom_site_disorder_assembly
    _atom_site_disorder_group
    O O2 0.2519(8) 0.6291(4) 0.5292(5) 0.0490(12) Uani d D 1 . .
    Sn Sn1 0.34131(6) 0.55296(3) 0.38433(4) 0.03550(19) Uani d . 1 . .
    O O1 0.3796(6) 0.4390(3) 0.5018(4) 0.0370(11) Uani d . 1 . .
    O O3 0.1078(7) 0.2974(3) 0.4886(5) 0.0535(13) Uani d . 1 . .
    C C1 0.1355(11) 0.2115(5) 0.4779(6) 0.0475(17) Uani d . 1 . .
    C C2 0.3092(13) 0.1783(7) 0.4365(9) 0.080(3) Uani d . 1 . .
    H H2A 0.2750 0.1715 0.3504 0.120 Uiso calc R 1 . .
    H H2B 0.3517 0.1179 0.4729 0.120 Uiso calc R 1 . .
    H H2C 0.4150 0.2239 0.4589 0.120 Uiso calc R 1 . .
    C C3 -0.0070(14) 0.1438(6) 0.5094(8) 0.073(3) Uani d . 1 . .
    H H3A -0.0928 0.1768 0.5512 0.109 Uiso calc R 1 . .
    H H3B 0.0640 0.0947 0.5603 0.109 Uiso calc R 1 . .
    H H3C -0.0852 0.1157 0.4372 0.109 Uiso calc R 1 . .
    Br Br2 0.3538(2) 0.70915(9) 0.29307(11) 0.0567(4) Uani d P 0.328(4) . .
    Br Br3 0.4654(2) 0.46498(12) 0.23225(13) 0.0661(5) Uani d P 0.328(4) . .
    Br Br1 -0.0046(2) 0.51539(12) 0.30386(13) 0.0642(5) Uani d P 0.328(4) . .
    Cl Cl2 0.3538(2) 0.70915(9) 0.29307(11) 0.0567(4) Uani d P 0.672(4) . .
    Cl Cl3 0.4654(2) 0.46498(12) 0.23225(13) 0.0661(5) Uani d P 0.672(4) . .
    Cl Cl1 -0.0046(2) 0.51539(12) 0.30386(13) 0.0642(5) Uani d P 0.672(4) . .
    H H2 0.128(5) 0.647(6) 0.520(7) 0.07(3) Uiso d D 1 . .
    H H1 0.307(11) 0.396(5) 0.506(6) 0.04(2) Uiso d . 1 . .
    H H3 0.282(19) 0.587(7) 0.589(8) 0.15(5) Uiso d D 1 . .
loop_
    _atom_site_aniso_label
    _atom_site_aniso_U_11
    _atom_site_aniso_U_22
    _atom_site_aniso_U_33
    _atom_site_aniso_U_12
    _atom_site_aniso_U_13
    _atom_site_aniso_U_23
    O2 0.041(3) 0.052(3) 0.055(3) 0.016(2) 0.013(2) 0.008(3)
    Sn1 0.0296(3) 0.0384(3) 0.0370(3) -0.00171(19) 0.00458(19) 0.00437(19)
    O1 0.026(2) 0.034(3) 0.048(3) -0.008(2) 0.003(2) 0.010(2)
    O3 0.042(3) 0.033(3) 0.086(4) 0.000(2) 0.015(3) 0.001(3)
    C1 0.046(4) 0.046(5) 0.045(4) 0.001(3) -0.002(3) -0.003(3)
    C2 0.070(6) 0.073(6) 0.103(7) 0.003(5) 0.030(6) -0.034(6)
    C3 0.092(7) 0.045(5) 0.077(6) -0.013(5) 0.011(5) 0.004(4)
    Br2 0.0705(9) 0.0447(8) 0.0525(7) -0.0056(6) 0.0091(6) 0.0170(6)
    Br3 0.0596(9) 0.0805(11) 0.0572(8) 0.0018(7) 0.0112(7) -0.0109(7)
    Br1 0.0400(8) 0.0857(11) 0.0624(8) -0.0056(7) 0.0025(6) 0.0144(8)
    Cl2 0.0705(9) 0.0447(8) 0.0525(7) -0.0056(6) 0.0091(6) 0.0170(6)
    Cl3 0.0596(9) 0.0805(11) 0.0572(8) 0.0018(7) 0.0112(7) -0.0109(7)
    Cl1 0.0400(8) 0.0857(11) 0.0624(8) -0.0056(7) 0.0025(6) 0.0144(8)
_geom_special_details
;
All e.s.d.'s (except the e.s.d. in the dihedral angle between two l.s. planes)
are estimated using the full covariance matrix. The cell e.s.d.'s are taken
into account individually in the estimation of e.s.d.'s in distances, angles
and torsion angles; correlations between e.s.d.'s in cell parameters are only
used when they are defined by crystal symmetry. An approximate (isotropic)
treatment of cell e.s.d.'s is used for estimating e.s.d.'s involving l.s.
planes.
;
loop_
    _geom_bond_atom_site_label_1
    _geom_bond_atom_site_label_2
    _geom_bond_site_symmetry_2
    _geom_bond_distance
    _geom_bond_publ_flag
    O2 Sn1 . 2.171(5) ?
    O2 H2 . 0.88(5) ?
    O2 H3 . 0.89(9) ?
    Sn1 O1 . 2.064(4) ?
    Sn1 O1 3_666 2.066(4) ?
    Sn1 Br1 . 2.4138(14) ?
    Sn1 Br2 . 2.4357(13) ?
    Sn1 Br3 . 2.4376(16) ?
    O1 Sn1 3_666 2.066(4) ?
    O1 H1 . 0.79(7) ?
    O3 C1 . 1.230(8) ?
    C1 C2 . 1.462(11) ?
    C1 C3 . 1.470(11) ?
    C2 H2A . 0.9600 ?
    C2 H2B . 0.9600 ?
    C2 H2C . 0.9600 ?
    C3 H3A . 0.9600 ?
    C3 H3B . 0.9600 ?
    C3 H3C . 0.9600 ?
loop_
    _geom_angle_atom_site_label_1
    _geom_angle_atom_site_label_2
    _geom_angle_atom_site_label_3
    _geom_angle_site_symmetry_1
    _geom_angle_site_symmetry_3
    _geom_angle
    _geom_angle_publ_flag
    Sn1 O2 H2 . . 119(6) ?
    Sn1 O2 H3 . . 102(9) ?
    H2 O2 H3 . . 110(10) ?
    O1 Sn1 O1 . 3_666 70.8(2) ?
    O1 Sn1 O2 . . 84.5(2) ?
    O1 Sn1 O2 3_666 . 83.21(19) ?
    O1 Sn1 Br1 . . 92.67(13) ?
    O1 Sn1 Br1 3_666 . 162.00(13) ?
    O2 Sn1 Br1 . . 88.16(15) ?
    O1 Sn1 Br2 . . 164.26(14) ?
    O1 Sn1 Br2 3_666 . 95.74(13) ?
    O2 Sn1 Br2 . . 85.79(15) ?
    Br1 Sn1 Br2 . . 99.36(5) ?
    O1 Sn1 Br3 . . 93.18(14) ?
    O1 Sn1 Br3 3_666 . 92.62(14) ?
    O2 Sn1 Br3 . . 175.70(14) ?
    Br1 Sn1 Br3 . . 95.57(6) ?
    Br2 Sn1 Br3 . . 95.70(5) ?
    Sn1 O1 Sn1 . 3_666 109.2(2) ?
    Sn1 O1 H1 . . 130(5) ?
    Sn1 O1 H1 3_666 . 121(5) ?
    O3 C1 C2 . . 120.0(7) ?
    O3 C1 C3 . . 118.8(7) ?
    C2 C1 C3 . . 121.2(8) ?
    C1 C2 H2A . . 109.5 ?
    C1 C2 H2B . . 109.5 ?
    H2A C2 H2B . . 109.5 ?
    C1 C2 H2C . . 109.5 ?
    H2A C2 H2C . . 109.5 ?
    H2B C2 H2C . . 109.5 ?
    C1 C3 H3A . . 109.5 ?
    C1 C3 H3B . . 109.5 ?
    H3A C3 H3B . . 109.5 ?
    C1 C3 H3C . . 109.5 ?
    H3A C3 H3C . . 109.5 ?
    H3B C3 H3C . . 109.5 ?
loop_
    _geom_torsion_atom_site_label_1
    _geom_torsion_atom_site_label_2
    _geom_torsion_atom_site_label_3
    _geom_torsion_atom_site_label_4
    _geom_torsion_site_symmetry_1
    _geom_torsion_site_symmetry_2
    _geom_torsion_site_symmetry_3
    _geom_torsion_site_symmetry_4
    _geom_torsion
    _geom_torsion_publ_flag
    O1 Sn1 O1 Sn1 3_666 . . 3_666 0.0 ?
    O2 Sn1 O1 Sn1 . . . 3_666 -84.7(2) ?
    Br1 Sn1 O1 Sn1 . . . 3_666 -172.60(19) ?
    Br2 Sn1 O1 Sn1 . . . 3_666 -32.6(6) ?
    Br3 Sn1 O1 Sn1 . . . 3_666 91.67(19) ?
loop_
    _geom_hbond_atom_site_label_D
    _geom_hbond_atom_site_label_H
    _geom_hbond_atom_site_label_A
    _geom_hbond_site_symmetry_A
    _geom_hbond_distance_DH
    _geom_hbond_distance_HA
    _geom_hbond_distance_DA
    _geom_hbond_angle_DHA
    O1 H1 O3 . 0.79(7) 1.93(7) 2.714(6) 170(7)
    O2 H3 X3 3_666 0.89(9) 2.47(10) 3.244(5) 146(8)
    O2 H3 X1 3_566 0.89(9) 2.88(12) 3.483(6) 127(8)
    O2 H2 O3 3_566 0.88(5) 1.79(5) 2.654(7) 170(4)
data_global
_journal_date_recd_electronic     2008-11-22
_journal_date_accepted     2008-12-02
_journal_name_full     'Acta Crystallographica, Section E'
_journal_year     2009
_journal_volume     65
_journal_issue      1
_journal_page_first     m39
_journal_page_last     m39
_journal_paper_category     QM
_journal_coeditor_code     SI2138
_publ_contact_author_name     'Richard A. Varga'
_publ_contact_author_address
;
Faculty of Chemistry and Chemical Engineering,
Babes-Bolyai University,
Arany Janos Str. no. 11
RO-400028, Cluj Napoca,
Romania.
;
_publ_contact_author_email     'richy@chem.ubbcluj.ro'
_publ_contact_author_fax     '0040-264-590818'
_publ_contact_author_phone     '0040-264-593833'
_publ_section_title
;
Hydrogen bonding in substitutionally disordered
di-\m-hydroxido-bis{aquatri[bromido/chlorido(2/1)]tin(IV)} acetone solvate
;
loop_
    _publ_author_name
    _publ_author_footnote
    _publ_author_address
    'Barbul, Ioana' .
;
Faculty of Chemistry and Chemical Engineering,
Babes-Bolyai University,
Arany Janos Street No. 11
RO-400028, Cluj Napoca,
Romania
;
    'Varga, Richard A.' .
;
Faculty of Chemistry and Chemical Engineering,
Babes-Bolyai University,
Arany Janos Street No. 11
RO-400028, Cluj Napoca,
Romania
;
    'Silvestru, Cristian' .
;
Faculty of Chemistry and Chemical Engineering,
Babes-Bolyai University,
Arany Janos Street No. 11
RO-400028, Cluj Napoca,
Romania
;
