# Supplementary material for: Hydrogen bonding in substitutionally disordered di-μ-hydroxido-bis­{aqua­tri[bromido/chlorido(1/2)]tin(IV)} acetone disolvate
Source: Acta Crystallogr Sect E Struct Rep Online. 2008 Dec 10;65(Pt 1):m39. doi: 10.1107/S1600536808040543 (PMC2967885; doi:10.1107/S1600536808040543)
Supplement: Supplementary file 2 [file e-65-00m39-Isup2.hkl]

# 
# h,k,l, Fc-squared, Fo-squared, sigma(Fo-squared) and status flag 
# 
data_I
_shelx_title ' 375rich in P2(1)/c' 
_shelx_refln_list_code          4 
_shelx_F_calc_maximum      264.72 
_exptl_crystal_F_000       680.00 
_reflns_d_resolution_high  0.8409 
 
loop_ 
 _symmetry_equiv_pos_as_xyz 
 'x, y, z' 
 '-x, y+1/2, -z+1/2' 
 '-x, -y, -z' 
 'x, -y-1/2, z-1/2' 
 
_cell_length_a     6.9057 
_cell_length_b    14.0293 
_cell_length_c    11.4002 
_cell_angle_alpha  90.000 
_cell_angle_beta  103.195 
_cell_angle_gamma  90.000 
 
_shelx_F_squared_multiplier     1.000 
 
loop_ 
 _refln_index_h 
 _refln_index_k 
 _refln_index_l 
 _refln_F_squared_calc 
 _refln_F_squared_meas 
 _refln_F_squared_sigma 
 _refln_observed_status 
   1   0   0    13709.87    14477.25    316.23 o 
   2   0   0      933.18      587.72     39.63 o 
   3   0   0    45106.49    47277.11   1026.27 o 
   4   0   0     2698.73     3076.88    136.18 o 
   5   0   0       34.10       52.24     30.83 o 
   6   0   0    10093.22    10108.53    398.38 o 
   7   0   0      949.19      970.88    111.11 o 
   1   1   0     5116.88     6022.94     78.10 o 
   2   1   0    12998.97    15354.42    215.97 o 
   3   1   0      261.11      329.35     12.93 o 
   4   1   0     1886.58     1848.53     39.00 o 
   5   1   0     1664.54     1743.05     47.85 o 
   6   1   0      680.97      655.37     44.96 o 
   7   1   0      132.28       90.61     33.20 o 
   0   2   0    34249.82    26536.17   1496.63 o 
   1   2   0     4682.21     4219.31     80.97 o 
   2   2   0     7158.56     6648.28     98.52 o 
   3   2   0     9214.04     9107.95    135.53 o 
   4   2   0     1163.79     1108.48     29.48 o 
   5   2   0      241.34      265.50     25.49 o 
   6   2   0     4664.90     4467.06    146.60 o 
   7   2   0      152.76      238.76     68.77 o 
   1   3   0     7982.08     7772.18    114.15 o 
   2   3   0      263.36      226.08     16.23 o 
   3   3   0      641.62      618.07     18.00 o 
   4   3   0     4964.18     5087.96     96.90 o 
   5   3   0     3820.41     3688.60     97.73 o 
   6   3   0       35.13       47.85     25.95 o 
   7   3   0      272.76      281.60     42.68 o 
   0   4   0    21390.49    21903.81    485.01 o 
   1   4   0      670.41      751.55     20.52 o 
   2   4   0     5444.06     4863.95     93.49 o 
   3   4   0     2878.83     2779.95     58.98 o 
   4   4   0       25.59       63.67     15.79 o 
   5   4   0      123.69      139.27     22.12 o 
   6   4   0     2029.97     1895.00     69.57 o 
   7   4   0        0.29       36.16     27.78 o 
   1   5   0     8924.79     9038.86    136.74 o 
   2   5   0    12505.79    12323.65    207.60 o 
   3   5   0      130.23      122.44     18.25 o 
   4   5   0     8884.65     8274.20    179.51 o 
   5   5   0     9632.15     9074.70    200.39 o 
   6   5   0      603.91      640.24     45.61 o 
   7   5   0      691.84      581.36    100.95 o 
   0   6   0       14.73       13.63     21.34 o 
   1   6   0     5310.34     5388.81     98.24 o 
   2   6   0     4225.50     3979.38     82.42 o 
   3   6   0      358.58      377.10     22.02 o 
   4   6   0     3627.69     3312.37     92.94 o 
   5   6   0      374.99      376.19     36.76 o 
   6   6   0       41.61       68.18     23.53 o 
   7   6   0      681.03      748.40     69.35 o 
   1   7   0     2118.21     2335.66     53.26 o 
   2   7   0     4449.74     4592.53    122.24 o 
   3   7   0       16.80       37.27     12.13 o 
   4   7   0     3054.15     2777.72    136.52 o 
   5   7   0     4404.93     4422.15    122.41 o 
   6   7   0      543.28      619.60     49.67 o 
   7   7   0      128.71      158.20     61.65 o 
   0   8   0    13098.19    13817.62    363.49 o 
   1   8   0     9866.27    10187.30    177.67 o 
   2   8   0     2564.70     2478.61     63.39 o 
   3   8   0     4688.77     4427.02    145.64 o 
   4   8   0     7578.50     6841.65    165.26 o 
   5   8   0      791.23      826.48     54.06 o 
   6   8   0     1275.49     1186.04     67.93 o 
   7   8   0     1327.07     1397.12     97.86 o 
   1   9   0       68.70       76.62     14.23 o 
   2   9   0      568.75      591.51     36.17 o 
   3   9   0      201.80      203.92     29.49 o 
   4   9   0      162.51      188.58     31.83 o 
   5   9   0      109.67      187.80     32.87 o 
   6   9   0        0.05       10.80     23.73 o 
   0  10   0     3144.18     2976.47    101.02 o 
   1  10   0     4005.78     4001.30     87.71 o 
   2  10   0      599.99      647.62     40.90 o 
   3  10   0     1945.62     1768.14     98.49 o 
   4  10   0      539.08      615.15     50.53 o 
   5  10   0      253.85      309.85     40.03 o 
   6  10   0      858.77      944.59     66.72 o 
   1  11   0      171.04      183.66     25.83 o 
   2  11   0       37.24       56.34     36.28 o 
   3  11   0       69.80       82.19     29.23 o 
   4  11   0      175.26      119.36     29.27 o 
   5  11   0       27.95       35.08     24.63 o 
   6  11   0      105.23       57.73     30.35 o 
   0  12   0     8082.30     7522.22    210.69 o 
   1  12   0     2268.83     2333.10    146.66 o 
   2  12   0      327.50      313.80     84.01 o 
   3  12   0     1199.46     1083.54     76.17 o 
   4  12   0     1221.08     1026.19     68.09 o 
   5  12   0      165.09      232.40     37.59 o 
   1  13   0     3211.78     3014.04     94.17 o 
   2  13   0     4123.55     3796.95    255.76 o 
   3  13   0        5.51        3.81     51.15 o 
   4  13   0     1275.32     1260.65     92.49 o 
   5  13   0      933.66      821.29    105.52 o 
   0  14   0      283.53      310.98     56.23 o 
   1  14   0       49.09       64.71     22.96 o 
   2  14   0       42.05       79.65     42.01 o 
   3  14   0      256.14      274.66     45.98 o 
   4  14   0      113.54      146.87     44.38 o 
   1  15   0      553.66      586.80     57.82 o 
   2  15   0      303.80      415.49     56.59 o 
   3  15   0        5.35       40.24     31.05 o 
   0  16   0      145.00      191.06     53.52 o 
   1  16   0       33.62        7.45     39.30 o 
   2  16   0      138.33      189.01     72.16 o 
  -8   1   1     1846.48     1705.45    108.93 o 
  -7   1   1     3367.78     3158.16    129.56 o 
  -6   1   1     2801.58     2891.64    277.44 o 
  -5   1   1     1764.85     1747.80     42.00 o 
  -4   1   1     5601.15     6329.60    102.65 o 
  -3   1   1     5553.72     5564.09    114.06 o 
  -2   1   1     6864.43     7354.68    173.90 o 
  -1   1   1    33837.77    33856.77    520.31 o 
   0   1   1    34449.10    31148.82    433.88 o 
   1   1   1     2494.57     2576.78     46.26 o 
   2   1   1    32931.43    33858.21    466.60 o 
   3   1   1    26529.38    27504.87    384.60 o 
   4   1   1      703.65      757.77     22.55 o 
   5   1   1     1602.98     1698.79     55.81 o 
   6   1   1     1674.37     1659.22    101.29 o 
   7   1   1        5.77        0.00     26.02 o 
  -8   2   1      299.18      430.44    128.39 o 
  -7   2   1        0.06       16.26     37.94 o 
  -6   2   1     1541.99     1416.87    101.29 o 
  -5   2   1      931.42      989.80     42.65 o 
  -4   2   1       85.77       81.27     11.57 o 
  -3   2   1     6189.09     6249.15     97.58 o 
  -2   2   1    15221.79    16278.04    257.46 o 
  -1   2   1     6925.26     6410.73    104.86 o 
   0   2   1     8934.97    10767.56    303.37 o 
   1   2   1    14366.93    16325.08    234.66 o 
   2   2   1      667.11      668.23     19.48 o 
   3   2   1    14349.33    14926.93    241.45 o 
   4   2   1     6956.48     7109.97    128.25 o 
   5   2   1     1036.95      970.63     43.63 o 
   6   2   1      926.14      970.53     69.78 o 
   7   2   1     1081.04      991.91    153.46 o 
  -7   3   1      658.04      778.23     65.06 o 
  -6   3   1     3302.96     3253.11     94.08 o 
  -5   3   1       84.73      136.10     35.91 o 
  -4   3   1      185.42      221.22     12.22 o 
  -3   3   1     5422.35     5419.16     98.88 o 
  -2   3   1     1942.36     1642.27     36.82 o 
  -1   3   1     1521.27     1306.71     29.01 o 
   0   3   1     8609.55     8562.13    162.43 o 
   1   3   1      803.44      578.29     24.44 o 
   2   3   1      774.82      602.56     25.93 o 
   3   3   1     7423.88     7042.12    123.61 o 
   4   3   1      480.52      474.78     30.71 o 
   5   3   1       52.24       82.82     18.02 o 
   6   3   1      479.49      520.95     51.69 o 
   7   3   1       61.28      172.52     87.74 o 
  -7   4   1      139.10      167.28     34.71 o 
  -6   4   1     1506.83     1543.10     61.73 o 
  -5   4   1     1769.50     1725.95     72.74 o 
  -4   4   1      735.55      772.63     28.43 o 
  -3   4   1     9353.86     8475.24    158.32 o 
  -2   4   1     7085.68     6169.63    176.81 o 
  -1   4   1    12125.43    12269.42    178.57 o 
   0   4   1       99.89       74.77     11.34 o 
   1   4   1       53.76       53.16      6.74 o 
   2   4   1       61.47       79.08      8.49 o 
   3   4   1     4812.98     4687.66    109.63 o 
   4   4   1     5122.31     4703.15    327.09 o 
   5   4   1     1866.58     1800.96     63.64 o 
   6   4   1      820.83      957.80     68.27 o 
   7   4   1     1161.46     1181.49     80.06 o 
  -7   5   1        6.35       60.67     38.28 o 
  -6   5   1        2.13       46.03     20.64 o 
  -5   5   1      187.69      204.24     25.92 o 
  -4   5   1       18.95       59.78     18.65 o 
  -3   5   1      150.13      136.35     21.71 o 
  -2   5   1     7177.56     7867.45    153.71 o 
  -1   5   1        5.54       79.38     11.18 o 
   0   5   1        3.68       16.23      5.49 o 
   1   5   1     5304.32     6208.14     98.34 o 
   2   5   1      158.75      232.01     15.15 o 
   3   5   1      843.03      938.98     42.46 o 
   4   5   1       14.37       44.94     17.46 o 
   5   5   1        2.12        0.08     16.61 o 
   6   5   1        9.02       72.28     25.03 o 
   7   5   1        7.68      103.96     64.03 o 
  -7   6   1       39.96       89.33     32.94 o 
  -6   6   1     3071.96     2839.57    140.07 o 
  -5   6   1     2053.05     1879.61     74.14 o 
  -4   6   1      275.73      339.36     29.57 o 
  -3   6   1    23475.88    22876.31    373.62 o 
  -2   6   1    21447.09    21249.38    305.52 o 
  -1   6   1     2886.06     2500.63     62.75 o 
   0   6   1    14047.98    15642.34    289.48 o 
   1   6   1     4586.31     5502.82     91.41 o 
   2   6   1      642.33      691.40     27.44 o 
   3   6   1    15046.44    14468.96    360.02 o 
   4   6   1     9218.54     8785.75    194.75 o 
   5   6   1     3963.70     3727.73    107.38 o 
   6   6   1     1358.30     1300.03     64.07 o 
   7   6   1     2089.84     1782.66    220.87 o 
  -7   7   1     1442.30     1466.57     74.99 o 
  -6   7   1      101.85       78.80     25.44 o 
  -5   7   1     1097.64     1181.63     59.49 o 
  -4   7   1     8697.66     7670.52    395.31 o 
  -3   7   1     1996.18     1830.50     69.24 o 
  -2   7   1     4458.87     4720.72     83.90 o 
  -1   7   1    16974.61    18035.42    294.41 o 
   0   7   1     6868.11     7154.02    128.35 o 
   1   7   1     1129.23     1337.45     36.50 o 
   2   7   1     8700.14     9123.86    166.29 o 
   3   7   1     5700.92     5640.24    179.16 o 
   4   7   1       59.58      141.54     28.12 o 
   5   7   1     2533.84     2319.19     82.74 o 
   6   7   1     1460.58     1393.85     71.62 o 
   7   7   1       92.59      171.40     40.61 o 
  -7   8   1       53.04      109.08     30.09 o 
  -6   8   1      146.03      134.40     28.35 o 
  -5   8   1        1.08        7.42     19.40 o 
  -4   8   1      334.98      325.58     34.33 o 
  -3   8   1     1783.81     1596.60     55.55 o 
  -2   8   1     1224.74     1125.66     41.66 o 
  -1   8   1     6660.72     6341.99    119.51 o 
   0   8   1      224.57      283.62     20.15 o 
   1   8   1      793.53      815.16     29.99 o 
   2   8   1      188.41      233.90     21.07 o 
   3   8   1     1271.80     1213.32     55.33 o 
   4   8   1      214.48      261.84     32.58 o 
   5   8   1      591.02      639.48     55.55 o 
   6   8   1      164.49      208.73     41.37 o 
  -6   9   1      816.29      872.89     60.83 o 
  -5   9   1      122.12      140.27     26.35 o 
  -4   9   1     3853.03     3367.51    101.88 o 
  -3   9   1     1800.85     1702.93     53.24 o 
  -2   9   1       86.87       83.22     17.86 o 
  -1   9   1     6254.97     6146.97    119.43 o 
   0   9   1     3293.02     3261.09     74.22 o 
   1   9   1      162.20      138.10     16.10 o 
   2   9   1     3306.24     3397.13     81.93 o 
   3   9   1     2925.59     2816.68     91.82 o 
   4   9   1      573.97      557.79     59.77 o 
   5   9   1      771.14      740.01     54.50 o 
   6   9   1      881.72      935.44     65.43 o 
  -6  10   1       41.09       89.30     28.06 o 
  -5  10   1      470.21      615.86     52.59 o 
  -4  10   1      151.05      166.56     30.28 o 
  -3  10   1      830.43      886.70     66.95 o 
  -2  10   1       17.80        9.56     14.45 o 
  -1  10   1     1181.00     1193.22     41.42 o 
   0  10   1       12.25       31.62     13.41 o 
   1  10   1      651.42      629.88     38.06 o 
   2  10   1        0.05       10.15     16.24 o 
   3  10   1      589.22      608.98     48.75 o 
   4  10   1       98.26      129.97     28.12 o 
   5  10   1       91.03      171.38     31.10 o 
   6  10   1        9.42       20.33     27.48 o 
  -6  11   1      291.91      390.46    137.22 o 
  -5  11   1      206.20      206.56     43.77 o 
  -4  11   1     2128.03     2036.27     80.81 o 
  -3  11   1      975.19     1014.59     70.18 o 
  -2  11   1      309.37      283.77     31.01 o 
  -1  11   1     6827.16     6491.42    372.05 o 
   0  11   1     2822.21     2979.68     74.18 o 
   1  11   1       49.83       37.94     17.05 o 
   2  11   1     6255.53     5932.17    215.11 o 
   3  11   1     3054.53     2839.15     98.59 o 
   4  11   1       30.52        0.64     22.27 o 
   5  11   1      992.48      868.02     69.97 o 
  -5  12   1     1224.18     1352.16     87.71 o 
  -4  12   1        8.71       18.63     26.81 o 
  -3  12   1      185.52      227.08     38.00 o 
  -2  12   1     1581.62     1527.89     62.07 o 
  -1  12   1       25.57       40.36     19.38 o 
   0  12   1      724.49      761.17     39.11 o 
   1  12   1     4053.14     4090.43    154.65 o 
   2  12   1       13.84       44.05     27.78 o 
   3  12   1      130.62       97.82     33.77 o 
   4  12   1     1764.45     1747.13     82.17 o 
   5  12   1       22.20       43.41     27.94 o 
  -5  13   1       15.96       28.68     32.81 o 
  -4  13   1       91.86       55.72     29.61 o 
  -3  13   1        0.76        0.00     22.36 o 
  -2  13   1      213.74      193.41     28.76 o 
  -1  13   1      314.69      322.62     40.27 o 
   0  13   1      354.91      393.54     36.86 o 
   1  13   1      213.44      243.82     31.35 o 
   2  13   1      641.50      688.10     71.48 o 
   3  13   1      426.61      416.84     56.22 o 
   4  13   1       36.55       64.72     30.42 o 
  -4  14   1       34.31       34.44     30.56 o 
  -3  14   1      552.99      587.25     63.31 o 
  -2  14   1     2396.04     2283.79    104.58 o 
  -1  14   1        1.53       35.82     19.26 o 
   0  14   1     1033.28      973.31     68.74 o 
   1  14   1     3362.85     3357.30    122.53 o 
   2  14   1      116.66      103.34     31.64 o 
   3  14   1      679.04      590.96     66.89 o 
   4  14   1     1842.27     1859.55    113.39 o 
  -3  15   1       54.31       44.69     32.89 o 
  -2  15   1       27.33       57.26     29.94 o 
  -1  15   1      397.02      463.42     75.20 o 
   0  15   1      376.96      387.01     63.69 o 
   1  15   1       11.73       30.74     27.48 o 
   2  15   1      282.34      260.92     44.31 o 
   3  15   1      104.68      120.60     34.97 o 
  -2  16   1      581.47      723.55     68.94 o 
  -1  16   1       92.02       75.92     28.16 o 
   0  16   1       13.29       73.28     27.54 o 
   1  16   1      497.25      585.37     90.11 o 
   2  16   1        8.23        0.42     38.28 o 
  -8   0   2     1649.40     1558.96    142.28 o 
  -7   0   2     1610.90     1486.47    115.86 o 
  -6   0   2     3239.52     2894.35    141.60 o 
  -5   0   2     8187.84     8323.13    212.47 o 
  -4   0   2    24451.14    24368.88    789.98 o 
  -3   0   2     1484.61     1915.34     85.37 o 
  -2   0   2     3511.32     4791.39    170.73 o 
  -1   0   2    12121.10    13125.52    294.21 o 
   0   0   2     1370.18     1548.46     29.94 o 
   1   0   2    57176.85    56910.27   1074.64 o 
   2   0   2    70076.68    65979.07   1166.01 o 
   3   0   2      100.89       94.20     11.51 o 
   4   0   2     1537.15     1897.03     53.53 o 
   5   0   2    14221.54    13512.17    332.63 o 
   6   0   2       30.59       27.10     35.91 o 
   7   0   2      389.17      344.18     72.49 o 
  -8   1   2        3.93       32.74     33.27 o 
  -7   1   2      152.64       86.72     46.75 o 
  -6   1   2      587.76      637.52     39.58 o 
  -5   1   2     1417.73     1401.67     38.04 o 
  -4   1   2     3314.11     3502.33    100.80 o 
  -3   1   2      607.54      538.11     27.19 o 
  -2   1   2      498.52      659.02     27.29 o 
  -1   1   2    13983.92    16102.29    252.32 o 
   0   1   2     5590.84     6335.57     92.68 o 
   1   1   2      267.03      368.68     11.03 o 
   2   1   2     1023.76     1271.50     26.24 o 
   3   1   2     8931.56     9559.49    142.74 o 
   4   1   2      168.91      182.61     14.82 o 
   5   1   2     1072.96     1045.82     65.73 o 
   6   1   2     1001.80     1067.83     77.13 o 
   7   1   2      444.70      458.98     59.74 o 
  -8   2   2      509.77      499.52     61.45 o 
  -7   2   2     2421.51     2591.40    106.24 o 
  -6   2   2      489.20      587.49     39.22 o 
  -5   2   2     4002.80     4140.30    115.38 o 
  -4   2   2    17260.32    17062.79    249.67 o 
  -3   2   2     3594.77     3905.90     74.03 o 
  -2   2   2     1510.82     1520.03     45.77 o 
  -1   2   2    18888.46    19888.38    311.68 o 
   0   2   2     7123.68     5443.67     94.61 o 
   1   2   2       75.74      227.91      9.57 o 
   2   2   2    33473.09    32100.42    572.25 o 
   3   2   2     2091.41     2264.23     50.82 o 
   4   2   2      318.59      321.41     20.60 o 
   5   2   2     3103.98     3021.94    108.02 o 
   6   2   2       24.22       27.29     18.40 o 
   7   2   2       39.93       73.95     36.32 o 
  -8   3   2      239.14      281.85     71.14 o 
  -7   3   2      193.81      183.78     35.15 o 
  -6   3   2     1938.37     2070.40     71.74 o 
  -5   3   2      354.49      393.78     30.60 o 
  -4   3   2     1231.51     1205.11     31.33 o 
  -3   3   2    13135.22    12680.52    243.35 o 
  -2   3   2     1664.60     1733.67     43.86 o 
  -1   3   2      678.00      957.63     29.34 o 
   0   3   2    17754.93    16743.54    553.53 o 
   1   3   2    13636.97    13915.83    200.36 o 
   2   3   2        8.22       13.60      7.00 o 
   3   3   2     4414.79     4357.19     84.80 o 
   4   3   2     1948.22     2009.74     62.86 o 
   5   3   2      178.45      196.77     25.28 o 
   6   3   2     3483.56     3631.64    131.67 o 
   7   3   2     1078.24     1067.70     85.27 o 
  -7   4   2      111.84      148.47     34.89 o 
  -6   4   2      723.38      781.84     53.81 o 
  -5   4   2      107.64      132.25     21.08 o 
  -4   4   2     5359.13     5357.25    104.34 o 
  -3   4   2     1779.59     1881.19     45.40 o 
  -2   4   2      172.14       97.85     11.93 o 
  -1   4   2     2179.59     2238.97     62.39 o 
   0   4   2    18188.48    18621.97    344.90 o 
   1   4   2     2794.06     3183.06     72.02 o 
   2   4   2     7091.70     6821.25    120.38 o 
   3   4   2     1276.35     1220.96     33.84 o 
   4   4   2      496.59      539.72     35.61 o 
   5   4   2     1798.24     1841.74     65.53 o 
   6   4   2       99.74      182.26     34.49 o 
   7   4   2       25.29       71.08     25.72 o 
  -7   5   2      170.54      268.04     33.00 o 
  -6   5   2     2509.16     2552.07     84.44 o 
  -5   5   2        1.92       20.82     16.28 o 
  -4   5   2     3808.30     3576.13     77.33 o 
  -3   5   2    20149.81    18773.60    308.20 o 
  -2   5   2     2909.45     3095.29     62.22 o 
  -1   5   2     8345.48     8486.21    169.40 o 
   0   5   2    34469.19    33847.52    796.34 o 
   1   5   2     3840.72     3990.48    100.33 o 
   2   5   2      758.21      865.94     27.07 o 
   3   5   2    10694.39    10934.56    226.52 o 
   4   5   2     1283.54     1337.20     53.42 o 
   5   5   2      741.91      923.82     51.21 o 
   6   5   2     4957.61     4756.81    162.37 o 
   7   5   2     2115.93     2156.72    149.39 o 
  -7   6   2      113.38       85.58     24.44 o 
  -6   6   2       55.83       75.53     23.24 o 
  -5   6   2     2070.28     2085.04    132.31 o 
  -4   6   2      230.15      241.83     20.57 o 
  -3   6   2      140.77      148.43     15.35 o 
  -2   6   2     6108.49     5822.27    136.41 o 
  -1   6   2     1804.68     1970.35     47.26 o 
   0   6   2     2060.47     1923.82     54.26 o 
   1   6   2     1634.57     1699.43     60.21 o 
   2   6   2      123.30      202.56     29.53 o 
   3   6   2      783.14      845.09     74.63 o 
   4   6   2     1171.29     1161.70     54.53 o 
   5   6   2       43.64       44.29     21.80 o 
   6   6   2      334.93      348.72     58.94 o 
   7   6   2      250.63      330.20     67.07 o 
  -7   7   2       22.43        0.00     23.14 o 
  -6   7   2      994.37     1032.93     59.10 o 
  -5   7   2      233.27      193.62     39.73 o 
  -4   7   2     1679.94     1588.40     58.40 o 
  -3   7   2     8032.93     7423.67    264.43 o 
  -2   7   2      336.24      355.36     20.11 o 
  -1   7   2     2458.72     2790.67     63.07 o 
   0   7   2    11966.50    12099.22    205.13 o 
   1   7   2      777.92      783.07     30.37 o 
   2   7   2        1.29       15.64      9.48 o 
   3   7   2     3104.95     3082.93     91.70 o 
   4   7   2      164.63      157.68     27.61 o 
   5   7   2      273.61      366.26     38.64 o 
   6   7   2     2189.97     2132.96    102.72 o 
  -7   8   2      328.46      320.20     52.69 o 
  -6   8   2        3.77        0.00     17.68 o 
  -5   8   2     3406.16     3092.51     96.33 o 
  -4   8   2     3746.88     3469.34    136.11 o 
  -3   8   2       42.77       38.73     13.45 o 
  -2   8   2     9989.93     9452.02    169.49 o 
  -1   8   2     4612.05     4504.00    167.71 o 
   0   8   2      312.64      325.54     21.38 o 
   1   8   2    12410.62    12516.63    213.82 o 
   2   8   2     4054.08     3910.08     87.87 o 
   3   8   2      714.75      701.64     47.73 o 
   4   8   2     1852.76     1836.45     92.69 o 
   5   8   2     1815.65     1607.00     72.27 o 
   6   8   2      463.60      533.53     50.67 o 
  -6   9   2       52.95       57.58     29.86 o 
  -5   9   2       42.84      101.22     29.00 o 
  -4   9   2       29.03       49.82     20.25 o 
  -3   9   2     1335.05     1288.48     51.79 o 
  -2   9   2       10.33       44.55     15.31 o 
  -1   9   2     2382.89     2493.31     62.65 o 
   0   9   2      608.51      592.28     29.45 o 
   1   9   2     1125.17     1157.17     36.92 o 
   2   9   2     1129.92     1198.36     58.42 o 
   3   9   2      119.34      121.07     26.68 o 
   4   9   2       47.35       86.14     25.58 o 
   5   9   2        0.20        0.26     21.65 o 
   6   9   2      181.50      288.88     40.39 o 
  -6  10   2        8.27        0.00     29.13 o 
  -5  10   2     3469.82     3227.42    105.30 o 
  -4  10   2     2370.11     2133.20     78.81 o 
  -3  10   2     2236.32     2022.09     69.10 o 
  -2  10   2     2381.20     2293.22     85.64 o 
  -1  10   2     3522.59     3540.76     99.04 o 
   0  10   2      905.96      913.01     37.19 o 
   1  10   2     2076.88     2019.31     66.79 o 
   2  10   2     3882.94     3734.02    132.97 o 
   3  10   2     2765.85     2604.90     91.97 o 
   4  10   2      857.04      865.05     60.99 o 
   5  10   2      582.07      603.22     55.47 o 
   6  10   2      483.71      577.48     62.81 o 
  -6  11   2      122.24      157.80     39.64 o 
  -5  11   2     1133.71     1093.63     82.16 o 
  -4  11   2        1.52       16.95     22.77 o 
  -3  11   2      421.10      440.75     72.16 o 
  -2  11   2      808.29      837.54     47.10 o 
  -1  11   2       24.21       72.49     19.26 o 
   0  11   2      150.92      228.58     22.98 o 
   1  11   2     1157.04     1246.32     56.44 o 
   2  11   2      310.88      373.92     47.52 o 
   3  11   2       53.59       51.77     26.10 o 
   4  11   2     1028.57     1043.09     70.04 o 
   5  11   2       36.22       24.67     42.70 o 
  -5  12   2     1170.55     1097.65     87.06 o 
  -4  12   2      469.63      437.10     55.26 o 
  -3  12   2      209.76      196.31     34.88 o 
  -2  12   2     1468.40     1424.51     59.77 o 
  -1  12   2       49.62       65.51     21.22 o 
   0  12   2      124.57      180.11     26.78 o 
   1  12   2     5380.24     5212.35    248.11 o 
   2  12   2     2044.27     1934.62     94.51 o 
   3  12   2       44.04       89.03     32.12 o 
   4  12   2      769.31      730.74     62.56 o 
   5  12   2      843.78      650.51     60.55 o 
  -5  13   2       18.68        6.99     31.93 o 
  -4  13   2     1225.55     1135.43     84.22 o 
  -3  13   2      923.36      886.58    101.97 o 
  -2  13   2      468.97      629.15     62.70 o 
  -1  13   2     2652.10     2637.41     86.15 o 
   0  13   2     2639.12     2517.92    125.74 o 
   1  13   2      684.61      797.19     68.46 o 
   2  13   2     1135.50     1150.79     82.08 o 
   3  13   2     3511.76     3348.68    139.47 o 
   4  13   2     1026.30     1059.73    127.03 o 
  -4  14   2       17.58       91.36     33.09 o 
  -3  14   2      338.47      382.30     52.22 o 
  -2  14   2      217.08      222.89     31.64 o 
  -1  14   2       14.29       61.64     38.96 o 
   0  14   2       22.63       63.71     26.34 o 
   1  14   2       34.11       62.08     30.77 o 
   2  14   2       44.27       89.14     32.23 o 
   3  14   2      104.52       62.59     35.57 o 
  -3  15   2      673.03      608.97     89.77 o 
  -2  15   2      516.77      590.18     62.03 o 
  -1  15   2       66.92      141.48     29.69 o 
   0  15   2      714.26      752.17     63.47 o 
   1  15   2      926.46      963.43     79.16 o 
   2  15   2       74.62      124.48     38.28 o 
   3  15   2      429.08      402.77     61.99 o 
  -2  16   2      129.90      226.29     60.30 o 
  -1  16   2      625.40      631.80     61.56 o 
   0  16   2      256.76      285.92     45.41 o 
   1  16   2        0.49        0.00     37.26 o 
  -8   1   3      339.91      376.97    104.68 o 
  -7   1   3      127.72      182.25     45.39 o 
  -6   1   3     9180.29     9411.63    185.71 o 
  -5   1   3     4640.98     4619.51    183.95 o 
  -4   1   3     5900.63     5819.33    168.36 o 
  -3   1   3    15310.74    15462.74    363.38 o 
  -2   1   3     2099.24     2188.34     85.76 o 
  -1   1   3    12544.12    11633.59    188.63 o 
   0   1   3    11990.83    12198.84    160.26 o 
   1   1   3      408.22      537.71     15.58 o 
   2   1   3     5284.37     5263.99     78.31 o 
   3   1   3    13227.15    13148.75    178.34 o 
   4   1   3     6490.26     6617.81    111.90 o 
   5   1   3     6579.91     6294.58    229.37 o 
   6   1   3      671.83      561.38     58.57 o 
   7   1   3      400.14      285.96     46.71 o 
  -8   2   3      107.93      107.72     56.91 o 
  -7   2   3      825.26      971.28     83.67 o 
  -6   2   3      492.34      550.61     40.93 o 
  -5   2   3      436.99      502.65     24.28 o 
  -4   2   3     3127.86     3172.15     67.98 o 
  -3   2   3       80.93      117.89     11.70 o 
  -2   2   3     4644.94     4896.06     79.51 o 
  -1   2   3    16193.57    16234.30    301.37 o 
   0   2   3     5307.65     4780.03     77.40 o 
   1   2   3       94.06       52.28      4.82 o 
   2   2   3     5796.15     6042.69     96.21 o 
   3   2   3     4156.56     4152.71     83.33 o 
   4   2   3       10.47       19.86     11.16 o 
   5   2   3     2982.59     2836.55    142.97 o 
   6   2   3     1431.02     1373.70    110.77 o 
   7   2   3       35.85       76.84     34.33 o 
  -8   3   3       19.47      105.69     58.94 o 
  -7   3   3      147.26      186.68     47.09 o 
  -6   3   3     2353.05     2501.04     80.75 o 
  -5   3   3     2595.62     2764.02     59.06 o 
  -4   3   3     7412.04     7410.03    133.89 o 
  -3   3   3     1615.89     1290.59     56.39 o 
  -2   3   3     4734.47     5462.54     96.74 o 
  -1   3   3    23941.58    24949.38    456.71 o 
   0   3   3     2074.29     1812.19     61.51 o 
   1   3   3      870.40     1126.50     42.73 o 
   2   3   3     4401.04     4743.88     90.87 o 
   3   3   3     3051.36     2853.03     86.16 o 
   4   3   3     1403.17     1324.32     54.24 o 
   5   3   3     3352.38     3383.99    121.28 o 
   6   3   3        0.01       21.81     20.33 o 
   7   3   3       11.55        0.00     28.83 o 
  -7   4   3     3078.78     3126.20     99.35 o 
  -6   4   3     2244.04     2163.11     74.70 o 
  -5   4   3       74.51       75.82     14.22 o 
  -4   4   3     6043.90     6136.38    133.68 o 
  -3   4   3     5682.98     5876.42    125.11 o 
  -2   4   3     2905.53     2582.60     54.52 o 
  -1   4   3    32103.25    30811.46    562.13 o 
   0   4   3    30126.51    31674.08    826.67 o 
   1   4   3     4543.83     4548.25     88.98 o 
   2   4   3     7001.29     6976.92    153.73 o 
   3   4   3     6094.14     6159.43    141.64 o 
   4   4   3     1112.38     1090.90     49.29 o 
   5   4   3     2715.20     2544.39    104.65 o 
   6   4   3     2196.73     2080.76     96.82 o 
   7   4   3      376.61      329.18     52.33 o 
  -7   5   3       12.13       23.70     23.03 o 
  -6   5   3      348.79      341.76     35.36 o 
  -5   5   3     2152.32     2007.24     67.07 o 
  -4   5   3        0.30       14.65     10.95 o 
  -3   5   3     1128.72     1056.95     32.30 o 
  -2   5   3     3025.79     2962.60     62.89 o 
  -1   5   3     1243.68     1571.93     47.21 o 
   0   5   3     4459.24     4878.14    108.40 o 
   1   5   3     2706.66     2323.25     79.41 o 
   2   5   3     1508.01     1740.83     76.98 o 
   3   5   3     4187.42     4003.24    106.15 o 
   4   5   3      193.94      192.32     26.13 o 
   5   5   3      110.92      158.12     26.79 o 
   6   5   3      179.24      195.38     37.85 o 
   7   5   3      166.06      186.80     35.87 o 
  -7   6   3      921.07     1171.29     79.90 o 
  -6   6   3      410.34      470.15     44.86 o 
  -5   6   3      257.91      229.48     29.07 o 
  -4   6   3     2761.73     2509.63     62.90 o 
  -3   6   3       11.83       39.38     11.66 o 
  -2   6   3     6833.50     6767.26    177.84 o 
  -1   6   3    33695.64    33750.77    620.70 o 
   0   6   3     9689.34     9623.36    195.98 o 
   1   6   3      656.95      883.20     33.11 o 
   2   6   3    10031.41    10290.58    204.38 o 
   3   6   3     1814.99     1805.40     64.83 o 
   4   6   3      337.19      339.38     35.34 o 
   5   6   3     3798.88     3766.86    112.60 o 
   6   6   3     1476.96     1605.32     97.69 o 
  -7   7   3       68.18       50.90     61.99 o 
  -6   7   3      333.87      254.14     33.93 o 
  -5   7   3     1942.82     1938.70     70.01 o 
  -4   7   3      102.72      158.10     22.27 o 
  -3   7   3      419.30      450.06     32.00 o 
  -2   7   3     7792.90     7353.00    158.86 o 
  -1   7   3     1121.48     1300.92    123.14 o 
   0   7   3     1463.30     1673.25     89.96 o 
   1   7   3     9405.64     9214.12    201.16 o 
   2   7   3      649.79      718.98     45.78 o 
   3   7   3      680.50      790.67     48.81 o 
   4   7   3     3396.33     3669.72    146.05 o 
   5   7   3        1.12       41.57     23.46 o 
   6   7   3      127.86      158.50     40.31 o 
  -7   8   3      736.59      784.97     88.08 o 
  -6   8   3      510.59      516.40     55.63 o 
  -5   8   3       98.31      153.22     23.87 o 
  -4   8   3      406.27      411.08     29.44 o 
  -3   8   3      483.52      558.40     37.20 o 
  -2   8   3       10.04       15.59     13.20 o 
  -1   8   3     5235.99     4860.94     99.80 o 
   0   8   3     5863.56     5708.71    111.32 o 
   1   8   3     4454.97     4156.78    150.50 o 
   2   8   3      136.13      154.98     26.81 o 
   3   8   3      414.02      439.30     40.86 o 
   4   8   3      605.72      607.25     49.37 o 
   5   8   3      378.07      454.67     44.73 o 
   6   8   3      184.36      197.33     43.30 o 
  -6   9   3      819.07      751.33     67.78 o 
  -5   9   3     5382.27     4734.33    160.61 o 
  -4   9   3     1089.67      905.82     52.13 o 
  -3   9   3      483.86      500.90     36.37 o 
  -2   9   3     9550.57     8975.45    167.51 o 
  -1   9   3     2730.91     2781.12     69.05 o 
   0   9   3      158.52      179.63     18.11 o 
   1   9   3     7082.36     6939.22    158.02 o 
   2   9   3     1285.14     1321.88     64.96 o 
   3   9   3       85.09       74.24     25.32 o 
   4   9   3     2939.97     2818.42     99.09 o 
   5   9   3      817.45      801.47     60.29 o 
   6   9   3       10.10       55.10     33.86 o 
  -6  10   3       36.94       62.43     28.97 o 
  -5  10   3        0.07       25.82     28.98 o 
  -4  10   3       77.79       78.87     26.03 o 
  -3  10   3     1714.19     1663.13     62.81 o 
  -2  10   3      788.30      860.37     45.74 o 
  -1  10   3       40.14       56.75     14.57 o 
   0  10   3      355.17      462.28     28.83 o 
   1  10   3      141.26      133.66     22.80 o 
   2  10   3      104.84       90.45     31.62 o 
   3  10   3      853.04      973.63     63.28 o 
   4  10   3       21.31       70.80     24.74 o 
   5  10   3       18.59       47.39     33.21 o 
  -6  11   3      953.11      870.73     77.59 o 
  -5  11   3     1885.25     1752.41     92.70 o 
  -4  11   3       31.16       18.81     22.57 o 
  -3  11   3     1031.22     1049.28     54.18 o 
  -2  11   3     2748.03     2727.82     85.22 o 
  -1  11   3      209.66      227.71     23.40 o 
   0  11   3     1050.71     1085.84     42.85 o 
   1  11   3     2539.52     2356.37     78.12 o 
   2  11   3      315.65      305.05     44.75 o 
   3  11   3      716.44      696.54     58.08 o 
   4  11   3     2758.31     2771.68    105.30 o 
   5  11   3      488.04      497.96     54.82 o 
  -5  12   3      321.28      274.02     52.51 o 
  -4  12   3     1406.32     1359.66     85.13 o 
  -3  12   3     1119.27     1111.92     57.93 o 
  -2  12   3      277.70      281.01     51.94 o 
  -1  12   3     1143.77     1126.55     47.50 o 
   0  12   3     1348.06     1392.33     61.79 o 
   1  12   3      197.51      271.65     42.30 o 
   2  12   3     1566.22     1501.66    106.03 o 
   3  12   3     1655.85     1795.87    106.05 o 
   4  12   3        4.71       41.63     31.10 o 
  -5  13   3      124.73       97.79     53.18 o 
  -4  13   3        0.16        0.00     25.38 o 
  -3  13   3       81.62       70.90     27.88 o 
  -2  13   3      130.21      180.70     27.05 o 
  -1  13   3       49.05       43.27     19.55 o 
   0  13   3        9.65       31.81     20.65 o 
   1  13   3      290.11      316.87     46.59 o 
   2  13   3       20.83       65.41     29.46 o 
   3  13   3      170.73      232.83     47.93 o 
   4  13   3      457.60      523.93     68.43 o 
  -4  14   3      938.75      904.49     78.55 o 
  -3  14   3      380.71      427.68     85.71 o 
  -2  14   3      282.21      308.14     34.94 o 
  -1  14   3     1429.80     1551.95     80.81 o 
   0  14   3     1004.77     1138.34     63.37 o 
   1  14   3      166.57      206.45     40.53 o 
   2  14   3     1066.40     1058.78     86.95 o 
   3  14   3     1488.00     1547.40    104.86 o 
  -3  15   3       52.96       65.38     31.14 o 
  -2  15   3        5.36       23.25     22.80 o 
  -1  15   3        9.52       17.55     31.17 o 
   0  15   3       27.78       50.81     37.94 o 
   1  15   3       69.17       88.31     35.50 o 
   2  15   3       17.04        0.00     32.12 o 
  -1  16   3      592.83      565.13     59.13 o 
   0  16   3     1214.82     1084.70    115.86 o 
   1  16   3       52.60       87.40     46.07 o 
  -8   0   4      460.28      591.47     93.50 o 
  -7   0   4      381.11      442.42     71.14 o 
  -6   0   4     1647.57     1558.29     98.24 o 
  -5   0   4      168.63      254.07     41.33 o 
  -4   0   4     4364.09     4273.09    176.83 o 
  -3   0   4    18193.63    17626.93    586.73 o 
  -2   0   4     8815.75     7973.68    282.52 o 
  -1   0   4     1739.74     2133.57     53.26 o 
   0   0   4     1344.48     1402.44     38.56 o 
   1   0   4     1089.92      986.06     45.74 o 
   2   0   4    10260.39    10399.61    205.18 o 
   3   0   4     7051.64     6828.39    145.55 o 
   4   0   4     3248.58     3342.75    111.22 o 
   5   0   4      479.63      463.42     71.14 o 
   6   0   4     2541.60     2266.97    151.76 o 
   7   0   4     1880.92     1800.84    158.54 o 
  -8   1   4       59.41       85.21     43.36 o 
  -7   1   4       56.83      184.88     35.09 o 
  -6   1   4        1.49       15.91     17.21 o 
  -5   1   4      550.97      574.96     41.61 o 
  -4   1   4        1.57       30.83     17.95 o 
  -3   1   4     3284.75     3630.81    152.44 o 
  -2   1   4      506.19      517.33     21.41 o 
  -1   1   4       68.67       35.99      6.78 o 
   0   1   4     6943.48     7773.78     99.59 o 
   1   1   4     2741.94     2627.59     44.54 o 
   2   1   4        6.51       45.47      9.03 o 
   3   1   4       14.91       29.43     11.28 o 
   4   1   4      471.44      515.94     31.08 o 
   5   1   4      353.95      380.28     36.49 o 
   6   1   4       51.12       46.69     43.36 o 
   7   1   4       56.99       64.78     46.41 o 
  -7   2   4      314.03      265.09     34.21 o 
  -6   2   4     2874.71     2796.06     65.21 o 
  -5   2   4     1533.05     1527.23     47.14 o 
  -4   2   4     5478.76     5463.08    105.61 o 
  -3   2   4    17243.79    17309.54    282.03 o 
  -2   2   4    26934.13    27983.31    392.77 o 
  -1   2   4     1644.11     1759.08     47.87 o 
   0   2   4     7460.08     8063.40    112.93 o 
   1   2   4     3419.21     3840.23     55.42 o 
   2   2   4      392.76      357.53     17.42 o 
   3   2   4     5090.52     5031.15     90.24 o 
   4   2   4     7616.10     6980.13    207.19 o 
   5   2   4       49.38       88.16     36.23 o 
   6   2   4      681.32      706.39     67.31 o 
   7   2   4     1356.14     1333.93    119.24 o 
  -7   3   4     2577.76     2621.88     89.14 o 
  -6   3   4        7.02       23.29     19.65 o 
  -5   3   4     2671.61     2691.40     70.12 o 
  -4   3   4    10421.56    10449.33    181.99 o 
  -3   3   4       20.33       61.27     28.17 o 
  -2   3   4    14226.83    15093.86    246.00 o 
  -1   3   4    20688.19    21282.31    396.02 o 
   0   3   4     1539.93     1843.84     39.88 o 
   1   3   4     4816.60     4571.93     99.94 o 
   2   3   4    27955.56    28055.37    398.36 o 
   3   3   4     4268.88     4251.02     89.11 o 
   4   3   4        1.89       31.30     17.37 o 
   5   3   4     3483.61     3340.47    149.87 o 
   6   3   4      694.03      621.87     49.94 o 
  -7   4   4       53.39       55.72     27.48 o 
  -6   4   4       16.40       54.96     20.42 o 
  -5   4   4      427.92      473.13     45.72 o 
  -4   4   4      504.48      512.31     44.26 o 
  -3   4   4     1360.30     1301.61     36.40 o 
  -2   4   4      674.74      553.67     22.63 o 
  -1   4   4       68.35       31.95      9.52 o 
   0   4   4       26.34       17.48     11.79 o 
   1   4   4       11.62       22.04      7.58 o 
   2   4   4     3270.86     3051.84     57.61 o 
   3   4   4      908.33      806.16     45.33 o 
   4   4   4       24.47       39.56     17.83 o 
   5   4   4      210.45      236.44     39.90 o 
   6   4   4       49.90       93.19     26.66 o 
  -7   5   4     1718.03     1826.16     90.55 o 
  -6   5   4      126.39      142.34     36.92 o 
  -5   5   4     1507.47     1481.13     47.51 o 
  -4   5   4     4509.81     4304.60    102.99 o 
  -3   5   4      653.98      617.46     26.62 o 
  -2   5   4     4965.73     4867.26    111.61 o 
  -1   5   4    20321.90    20581.81    389.77 o 
   0   5   4      169.84      133.49     17.04 o 
   1   5   4    10362.48    10156.52    243.40 o 
   2   5   4    22671.47    22755.76    370.93 o 
   3   5   4     1577.42     1540.26     59.81 o 
   4   5   4      423.32      395.70     38.14 o 
   5   5   4     3145.11     2881.02    117.08 o 
   6   5   4       60.00       94.14     25.10 o 
  -7   6   4       99.87      155.62     35.84 o 
  -6   6   4      871.35      858.41    140.92 o 
  -5   6   4      372.45      420.51     33.67 o 
  -4   6   4       12.73       17.65     13.36 o 
  -3   6   4     1364.01     1353.12     40.44 o 
  -2   6   4       47.62       61.85     14.92 o 
  -1   6   4       84.29      129.41     17.60 o 
   0   6   4     3809.00     3646.53     91.62 o 
   1   6   4      196.68      272.21     20.76 o 
   2   6   4       20.60       18.43     18.17 o 
   3   6   4     1404.01     1427.10     59.24 o 
   4   6   4       87.85       76.39     23.43 o 
   5   6   4        0.60        0.00     25.56 o 
   6   6   4      401.83      445.75     55.44 o 
  -7   7   4     1003.26     1134.51     83.12 o 
  -6   7   4       38.52       88.12     54.88 o 
  -5   7   4      413.49      374.59     45.60 o 
  -4   7   4     1924.18     1714.78     60.62 o 
  -3   7   4      659.90      629.62     41.17 o 
  -2   7   4      882.37      919.05     43.36 o 
  -1   7   4     6521.10     6373.70    144.24 o 
   0   7   4      652.57      688.71     39.04 o 
   1   7   4     3248.12     3244.56     77.52 o 
   2   7   4     8434.71     8423.12    234.16 o 
   3   7   4      394.87      528.13     44.58 o 
   4   7   4        8.54        3.91     20.74 o 
   5   7   4     1031.23      990.25     63.99 o 
   6   7   4        2.35        5.59     49.46 o 
  -7   8   4      196.50      211.24     41.17 o 
  -6   8   4     1304.31     1449.09     87.67 o 
  -5   8   4      266.20      340.75     54.54 o 
  -4   8   4        1.32       12.77     16.24 o 
  -3   8   4     3885.46     3333.39     79.11 o 
  -2   8   4     1572.36     1429.59     53.51 o 
  -1   8   4        1.05       14.89     13.41 o 
   0   8   4     3663.10     3248.48     89.35 o 
   1   8   4     1341.58     1371.30     51.42 o 
   2   8   4      612.62      671.30     49.33 o 
   3   8   4     4302.89     3959.36    118.07 o 
   4   8   4      437.66      510.73     47.93 o 
   5   8   4       17.81       31.05     24.43 o 
   6   8   4     1164.30     1129.44     93.37 o 
  -6   9   4       30.94       14.76     39.63 o 
  -5   9   4        0.39        0.00     21.01 o 
  -4   9   4      903.63      884.59     49.33 o 
  -3   9   4       43.71       45.40     16.81 o 
  -2   9   4      171.78      142.94     19.10 o 
  -1   9   4      780.48      720.94     46.97 o 
   0   9   4       61.66       79.74     19.27 o 
   1   9   4        9.75       28.56     15.02 o 
   2   9   4     2883.51     2643.16     93.43 o 
   3   9   4      148.72      172.28     33.10 o 
   4   9   4      611.17      616.69     53.00 o 
   5   9   4       98.26      109.71     31.25 o 
  -6  10   4     2050.00     1922.33    100.32 o 
  -5  10   4      821.62      681.29     65.02 o 
  -4  10   4     1332.31     1348.47     59.88 o 
  -3  10   4     6029.82     5521.36    195.24 o 
  -2  10   4     4924.81     4822.49    107.61 o 
  -1  10   4        2.36        0.00     18.08 o 
   0  10   4     5597.50     5418.13    113.98 o 
   1  10   4     2121.57     2110.58     95.95 o 
   2  10   4        4.87       13.23     24.90 o 
   3  10   4     2798.62     2680.85    107.33 o 
   4  10   4     2513.26     2344.18     94.17 o 
   5  10   4        5.84       16.26     30.98 o 
  -6  11   4        0.33       46.07     28.63 o 
  -5  11   4     1056.80      995.12     79.03 o 
  -4  11   4      810.34      718.53     62.01 o 
  -3  11   4      866.95      818.83     77.06 o 
  -2  11   4     3073.62     2991.29     91.29 o 
  -1  11   4     1676.98     1633.91     54.07 o 
   0  11   4     2816.64     2956.18    135.94 o 
   1  11   4      663.45      612.42     61.08 o 
   2  11   4     1278.43     1228.72     83.84 o 
   3  11   4      529.26      455.88     48.00 o 
   4  11   4      260.47      345.78     45.35 o 
  -5  12   4       28.05        0.00     23.44 o 
  -4  12   4      343.30      356.70     46.59 o 
  -3  12   4     1413.47     1558.08     64.37 o 
  -2  12   4        2.98       45.64     19.16 o 
  -1  12   4      306.66      359.06     30.68 o 
   0  12   4       64.35      104.66     35.38 o 
   1  12   4       10.27        0.00     22.98 o 
   2  12   4      660.43      645.30     68.91 o 
   3  12   4      928.32      942.96     92.82 o 
   4  12   4       78.38      111.84     32.95 o 
  -4  13   4      180.48      173.90     50.81 o 
  -3  13   4       20.43       77.52     21.66 o 
  -2  13   4     1598.21     1850.28     71.81 o 
  -1  13   4      723.55      628.79    108.06 o 
   0  13   4       11.88       20.54     18.90 o 
   1  13   4     1629.91     1680.74     95.11 o 
   2  13   4      322.06      436.27     57.91 o 
   3  13   4      252.21      287.93     53.02 o 
  -4  14   4       37.31       76.84     30.00 o 
  -3  14   4      268.24      296.68     45.32 o 
  -2  14   4      314.11      297.34     35.09 o 
  -1  14   4      275.17      316.48     51.83 o 
   0  14   4      136.71      160.85     39.16 o 
   1  14   4       14.02       33.46     32.06 o 
   2  14   4       67.13      154.42     43.36 o 
   3  14   4       72.67      106.30     37.33 o 
  -3  15   4       99.86      104.93     34.89 o 
  -2  15   4     1318.06     1382.91     87.13 o 
  -1  15   4     1214.69     1053.90     82.32 o 
   0  15   4      520.61      575.21     90.11 o 
   1  15   4      570.56      739.24     73.77 o 
   2  15   4     1140.15     1155.92     95.05 o 
  -8   1   5       80.43      415.99     87.40 o 
  -7   1   5     1915.58     1969.50     75.44 o 
  -6   1   5      234.25      249.76     38.03 o 
  -5   1   5       13.24       20.33     25.75 o 
  -4   1   5    12222.10    12662.77    447.84 o 
  -3   1   5     2023.88     2171.37     62.39 o 
  -2   1   5      290.41      278.22     18.55 o 
  -1   1   5    26930.53    24670.87    393.53 o 
   0   1   5     2642.23     2493.03     40.77 o 
   1   1   5     3382.85     2923.59     50.76 o 
   2   1   5     6519.28     6278.88     96.51 o 
   3   1   5       21.99       61.24     12.56 o 
   4   1   5      131.22      168.33     21.89 o 
   5   1   5     6040.15     5868.07    150.22 o 
   6   1   5     1519.88     1451.02     96.17 o 
  -7   2   5       28.80       40.09     26.99 o 
  -6   2   5      594.58      644.00     39.02 o 
  -5   2   5     2312.36     2222.79     59.15 o 
  -4   2   5     2148.61     2084.52     53.17 o 
  -3   2   5      823.13      825.61     35.94 o 
  -2   2   5     1866.06     1856.17     41.65 o 
  -1   2   5      334.82      322.93     19.28 o 
   0   2   5     3636.27     3491.50     53.00 o 
   1   2   5     3791.08     3711.23     61.49 o 
   2   2   5     1532.90     1492.78     45.78 o 
   3   2   5       15.21       22.86     10.87 o 
   4   2   5      999.69     1067.71     54.36 o 
   5   2   5      622.93      681.09     79.09 o 
   6   2   5        0.66       37.35     28.73 o 
  -7   3   5     1343.64     1417.65     85.13 o 
  -6   3   5       45.03       87.98     22.20 o 
  -5   3   5       22.88       56.92     15.35 o 
  -4   3   5     9016.69     8950.33    160.78 o 
  -3   3   5      235.43      336.10     26.70 o 
  -2   3   5     1796.06     1763.26     53.29 o 
  -1   3   5    15645.85    15519.97    299.37 o 
   0   3   5     4868.00     5251.39     80.98 o 
   1   3   5     8309.29     7855.50    114.57 o 
   2   3   5     5933.57     5972.46     92.67 o 
   3   3   5      241.45      352.16     22.31 o 
   4   3   5      672.33      592.03     44.64 o 
   5   3   5     3724.62     3741.75    112.57 o 
   6   3   5      455.60      464.11     59.09 o 
  -7   4   5       41.26       56.81     28.02 o 
  -6   4   5     5036.46     4943.83    227.65 o 
  -5   4   5     9608.13     8878.31    236.60 o 
  -4   4   5     2862.35     2823.71    111.45 o 
  -3   4   5     3664.73     3785.09     78.54 o 
  -2   4   5    16740.54    18365.61    352.66 o 
  -1   4   5     3047.96     3245.97    120.56 o 
   0   4   5     9682.08     9744.89    199.47 o 
   1   4   5    27571.90    28405.91    408.31 o 
   2   4   5    12497.88    12482.31    218.42 o 
   3   4   5      198.82      235.75     36.42 o 
   4   4   5     5152.05     4932.93    112.42 o 
   5   4   5     3096.82     2958.65     98.51 o 
   6   4   5        0.00       40.26     30.41 o 
  -7   5   5        1.17       20.36     43.02 o 
  -6   5   5      766.77      619.08     57.87 o 
  -5   5   5       67.31       84.68     34.89 o 
  -4   5   5       46.91       59.44     19.70 o 
  -3   5   5     4351.02     4043.71    121.61 o 
  -2   5   5      724.65      764.48     71.92 o 
  -1   5   5       72.30       28.27     11.82 o 
   0   5   5     4884.50     5185.20    119.84 o 
   1   5   5     1062.82      994.29     38.00 o 
   2   5   5        0.08       49.46     13.30 o 
   3   5   5     3954.41     3644.52    106.31 o 
   4   5   5       23.14       35.78     20.23 o 
   5   5   5      253.94      396.35     66.91 o 
   6   5   5      388.78      416.19     43.93 o 
  -7   6   5        0.70        5.47     26.69 o 
  -6   6   5     1631.53     1706.90     87.16 o 
  -5   6   5     2431.35     2439.46     93.76 o 
  -4   6   5     1657.16     1471.62    139.23 o 
  -3   6   5      228.99      260.09     25.70 o 
  -2   6   5      130.22      166.36     20.50 o 
  -1   6   5      100.84       95.16     16.80 o 
   0   6   5     3192.38     3065.32     83.18 o 
   1   6   5     7378.98     6949.83    173.25 o 
   2   6   5     2429.46     2373.79    105.98 o 
   3   6   5      347.57      388.37     40.60 o 
   4   6   5     2017.02     1828.24     74.28 o 
   5   6   5      429.20      460.12     57.24 o 
   6   6   5       50.04       78.75     31.03 o 
  -7   7   5      112.32      168.59     37.59 o 
  -6   7   5      747.75      845.89     70.09 o 
  -5   7   5      292.78      300.60     31.20 o 
  -4   7   5        0.12        9.08     19.19 o 
  -3   7   5      921.67      968.33     67.59 o 
  -2   7   5       99.83      109.10     20.44 o 
  -1   7   5        2.59       17.76     15.35 o 
   0   7   5      838.08      807.23     68.26 o 
   1   7   5      648.69      730.05     35.56 o 
   2   7   5      425.41      392.53     40.03 o 
   3   7   5     1385.64     1319.98     65.44 o 
   4   7   5      316.28      416.13     47.46 o 
   5   7   5      298.81      301.90     47.93 o 
  -7   8   5       15.49       25.36     29.77 o 
  -6   8   5     1358.27     1433.63    116.19 o 
  -5   8   5     1917.76     1696.34     85.99 o 
  -4   8   5     1196.65     1168.69     62.77 o 
  -3   8   5      283.00      281.08     29.65 o 
  -2   8   5     1237.93     1194.67     51.39 o 
  -1   8   5      381.07      467.92     34.83 o 
   0   8   5     2657.84     2490.00     76.53 o 
   1   8   5     4723.78     4940.04    161.41 o 
   2   8   5     2683.31     2473.79     89.54 o 
   3   8   5        4.56       30.77     24.38 o 
   4   8   5      807.85      833.64     66.02 o 
   5   8   5      645.78      657.38     57.90 o 
  -6   9   5     1295.75     1302.03     90.06 o 
  -5   9   5      394.30      427.10     52.19 o 
  -4   9   5     3086.06     2739.89     87.45 o 
  -3   9   5     6061.43     5651.70    413.96 o 
  -2   9   5      149.14      257.20     43.38 o 
  -1   9   5     3414.05     3344.15    149.33 o 
   0   9   5     9706.92     9564.49    211.46 o 
   1   9   5       12.75       33.09     24.86 o 
   2   9   5     1976.89     1982.56     80.98 o 
   3   9   5     4922.41     4579.39    137.75 o 
   4   9   5        1.80       26.60     24.35 o 
   5   9   5      718.61      675.40     81.90 o 
  -6  10   5        0.26       15.08     28.22 o 
  -5  10   5      135.06      161.60     36.80 o 
  -4  10   5       22.67       65.89     22.49 o 
  -3  10   5      108.87      123.51     23.93 o 
  -2  10   5     1611.70     1721.36    103.85 o 
  -1  10   5     1661.69     1569.71     80.35 o 
   0  10   5      305.47      337.16     34.53 o 
   1  10   5      487.45      508.09     66.74 o 
   2  10   5      372.17      343.33     53.86 o 
   3  10   5       10.67       59.90     29.73 o 
   4  10   5      222.80      212.88     52.03 o 
  -5  11   5      300.14      345.83     57.59 o 
  -4  11   5     1015.14      987.16    117.54 o 
  -3  11   5     1317.89     1299.50     59.52 o 
  -2  11   5      402.35      504.16     40.82 o 
  -1  11   5     1415.27     1434.27     52.94 o 
   0  11   5     2303.75     2165.66     77.64 o 
   1  11   5      148.23      151.88     40.43 o 
   2  11   5      401.86      384.40     53.65 o 
   3  11   5      922.78      967.99     69.95 o 
   4  11   5       29.39       43.17     47.31 o 
  -5  12   5      672.25      677.62     69.17 o 
  -4  12   5        4.61       18.75     24.64 o 
  -3  12   5      889.49      970.17     56.26 o 
  -2  12   5     2605.46     2462.82     83.63 o 
  -1  12   5      332.45      326.14     30.60 o 
   0  12   5      284.25      297.02     47.42 o 
   1  12   5     1422.51     1555.12     97.42 o 
   2  12   5      450.14      450.92     62.28 o 
   3  12   5      112.44       90.09     38.94 o 
   4  12   5      522.56      551.16     59.10 o 
  -4  13   5      119.68      161.34     66.40 o 
  -3  13   5      228.32      262.69     49.12 o 
  -2  13   5       24.57       76.34     22.25 o 
  -1  13   5      234.01      312.82     41.87 o 
   0  13   5      186.66      245.78     43.20 o 
   1  13   5       43.04       45.96     47.76 o 
   2  13   5        6.34        0.00     29.55 o 
   3  13   5       27.63       36.02     31.09 o 
  -3  14   5      303.87      382.00     39.87 o 
  -2  14   5     1328.75     1328.95     67.50 o 
  -1  14   5      388.25      387.26     46.23 o 
   0  14   5      206.14      255.44     50.06 o 
   1  14   5     1100.57     1153.38    107.05 o 
   2  14   5      313.27      335.18     56.29 o 
  -2  15   5       35.23       25.30     31.31 o 
  -1  15   5       14.88       49.25     27.74 o 
   0  15   5       38.45       23.71     46.07 o 
   1  15   5        9.69       85.74     36.95 o 
  -6   0   6      202.64      215.45     50.81 o 
  -5   0   6       31.52       64.36     31.17 o 
  -4   0   6     1609.47     1752.73    102.98 o 
  -2   0   6     4121.43     4049.48     98.27 o 
  -1   0   6    21408.13    19963.90    373.24 o 
   0   0   6      208.93      187.73     18.22 o 
   1   0   6      154.30      179.54     19.07 o 
   2   0   6     5066.01     5004.21    117.07 o 
   3   0   6        0.25       16.31     16.69 o 
   4   0   6      570.67      551.16     51.15 o 
   5   0   6     1776.25     1706.66    125.34 o 
   6   0   6      287.98      357.05     75.20 o 
  -7   1   6       16.95        8.81     42.68 o 
  -6   1   6       40.17       65.27     28.37 o 
  -5   1   6     1003.02      999.42     48.74 o 
  -4   1   6       78.22       85.32     19.17 o 
  -3   1   6      119.82      122.86     17.75 o 
  -2   1   6      356.92      311.97     22.12 o 
  -1   1   6      713.92      848.45     27.05 o 
   0   1   6       25.67       25.14      7.37 o 
   1   1   6       11.89       37.15     10.54 o 
   2   1   6      393.74      437.58     21.40 o 
   3   1   6      115.97      115.55     17.71 o 
   4   1   6      112.35      200.17     28.08 o 
   5   1   6        4.25       39.83     26.56 o 
   6   1   6        6.06       14.10     36.25 o 
  -7   2   6     1837.35     2080.65    136.18 o 
  -6   2   6        8.11       21.14     25.04 o 
  -5   2   6      842.74      818.38     54.44 o 
  -4   2   6     4557.63     4619.56    114.90 o 
  -3   2   6     3613.44     3422.96    105.85 o 
  -2   2   6    11837.51    11939.53    250.15 o 
  -1   2   6    25670.52    25486.83    410.90 o 
   0   2   6     2188.16     2092.01     38.49 o 
   1   2   6     4044.77     4189.82     70.42 o 
   2   2   6     8767.92     8824.76    131.40 o 
   3   2   6      422.36      448.26     27.00 o 
   4   2   6      637.76      721.51     62.11 o 
   5   2   6     4016.07     3802.58    115.58 o 
   6   2   6      277.86      265.08     46.11 o 
  -7   3   6      965.68      909.04     72.11 o 
  -6   3   6     3821.09     3718.43    106.53 o 
  -5   3   6     2207.74     2053.97     86.49 o 
  -4   3   6      947.52      984.53     51.80 o 
  -3   3   6     9774.16     9866.88    207.37 o 
  -2   3   6    13052.73    12787.75    256.98 o 
  -1   3   6     1397.28     1415.29     49.07 o 
   0   3   6     8143.54     8270.79    134.03 o 
   1   3   6     7123.08     7155.96     99.43 o 
   2   3   6      394.93      459.74     25.59 o 
   3   3   6     6198.59     5897.05    146.78 o 
   4   3   6     4910.72     4765.39    129.37 o 
   5   3   6      141.48      159.84     29.27 o 
   6   3   6      259.95      215.00     93.84 o 
  -7   4   6      384.37      464.97     54.98 o 
  -6   4   6        1.47       17.64     31.17 o 
  -5   4   6       66.60       82.53     31.50 o 
  -4   4   6       32.91       34.57     16.76 o 
  -3   4   6      760.47      943.76    166.87 o 
  -2   4   6      209.24      250.08     23.94 o 
  -1   4   6      705.45      597.22     33.91 o 
   0   4   6       86.72       90.32     12.85 o 
   1   4   6      908.08      859.92     23.60 o 
   2   4   6      179.64      272.06     34.25 o 
   3   4   6        3.62       12.68     15.51 o 
   4   4   6       24.41       39.54     22.47 o 
   5   4   6       65.90       74.29     25.67 o 
   6   4   6        4.53       19.31     31.22 o 
  -7   5   6      968.92     1090.68    135.16 o 
  -6   5   6     3160.97     3060.93    162.60 o 
  -5   5   6     2164.20     2160.02     87.69 o 
  -4   5   6      880.90      838.19     52.86 o 
  -3   5   6     4415.02     4161.92    140.83 o 
  -2   5   6     4955.03     4677.19    115.48 o 
  -1   5   6        2.22       21.74     12.31 o 
   0   5   6     2036.84     1979.71     62.62 o 
   1   5   6     3886.43     3854.68     88.79 o 
   2   5   6      547.48      601.95     51.67 o 
   3   5   6     3466.20     3398.12    105.13 o 
   4   5   6     5093.74     5100.66    173.35 o 
   5   5   6       67.60      155.47     29.29 o 
  -7   6   6       52.19       66.74     33.06 o 
  -6   6   6       21.15       46.07     40.65 o 
  -5   6   6      689.11      738.56     54.79 o 
  -4   6   6      369.22      424.66     35.09 o 
  -3   6   6      252.22      257.44     27.76 o 
  -2   6   6      974.17      920.94     46.20 o 
  -1   6   6      103.14      122.68     20.61 o 
   0   6   6      122.47      145.12     20.29 o 
   1   6   6     1605.42     1620.60     51.51 o 
   2   6   6      475.40      527.35     52.12 o 
   3   6   6      238.30      272.92     35.56 o 
   4   6   6      427.53      462.37     45.86 o 
   5   6   6      346.82      371.89     40.27 o 
  -7   7   6      571.62      622.03     82.66 o 
  -6   7   6     1460.56     1489.63     90.78 o 
  -5   7   6     1652.86     1606.00     78.61 o 
  -4   7   6      493.59      510.18     38.69 o 
  -3   7   6     2040.26     2088.77     72.66 o 
  -2   7   6     2970.71     3036.92     88.98 o 
  -1   7   6        8.50        4.17     14.77 o 
   0   7   6      436.17      501.15     35.39 o 
   1   7   6     1648.86     1618.73     70.18 o 
   2   7   6      839.26      888.26     58.72 o 
   3   7   6     1455.98     1516.30     75.56 o 
   4   7   6     2672.06     2598.45    120.21 o 
   5   7   6       10.75       52.66     34.40 o 
  -6   8   6      125.43      126.40     40.99 o 
  -5   8   6     1014.20     1219.52     71.10 o 
  -4   8   6      802.60      848.63     59.47 o 
  -3   8   6      458.52      488.85     39.33 o 
  -2   8   6     1495.80     1454.65     76.98 o 
  -1   8   6     2236.68     2133.90    127.69 o 
   0   8   6     1107.60     1146.03     53.26 o 
   1   8   6      372.42      368.56     46.71 o 
   2   8   6     2147.51     2200.21    101.33 o 
   3   8   6      747.81      854.12     62.32 o 
   4   8   6      721.30      858.19     65.16 o 
   5   8   6     1011.03     1078.22     92.37 o 
  -6   9   6       48.65       52.68     30.14 o 
  -5   9   6       26.08       52.40     26.61 o 
  -4   9   6      324.72      352.52     42.40 o 
  -3   9   6       98.31      149.78     27.28 o 
  -2   9   6      813.13      924.87     52.38 o 
  -1   9   6      966.76      951.53     50.47 o 
   0   9   6       24.69       41.91     19.00 o 
   1   9   6       67.48       65.75     34.55 o 
   2   9   6      977.15     1098.00     71.16 o 
   3   9   6      593.21      515.32     51.05 o 
   4   9   6      536.54      577.61    110.74 o 
  -6  10   6        2.50       24.72     28.25 o 
  -5  10   6     1261.00     1209.10    161.59 o 
  -4  10   6     1968.72     1700.15     71.76 o 
  -3  10   6      238.40      258.27     46.07 o 
  -2  10   6     4470.91     4317.23    121.54 o 
  -1  10   6     6178.33     6218.73    188.00 o 
   0  10   6      637.55      749.00     57.25 o 
   1  10   6     2799.12     2664.53    164.98 o 
   2  10   6     3471.53     3202.22    134.58 o 
   3  10   6      348.74      304.56     42.11 o 
   4  10   6      590.60      558.04     67.05 o 
  -5  11   6       38.72       64.87     29.46 o 
  -4  11   6      119.90      125.76     24.35 o 
  -3  11   6     1811.16     1722.46     76.06 o 
  -2  11   6      559.71      591.48     47.05 o 
  -1  11   6      229.08      177.19     43.83 o 
   0  11   6     2814.73     2920.52    125.60 o 
   1  11   6     1206.06     1105.85     84.80 o 
   2  11   6      360.67      446.81     62.23 o 
   3  11   6     1108.18      962.37     72.40 o 
   4  11   6      131.26       76.29     38.58 o 
  -5  12   6       32.88        0.00     24.42 o 
  -4  12   6       81.04      110.50     25.33 o 
  -3  12   6       24.67       30.95     21.93 o 
  -2  12   6      468.93      532.83     51.67 o 
  -1  12   6      893.86     1030.84     60.42 o 
   0  12   6       54.08       98.39     35.57 o 
   1  12   6        0.23        0.00     57.93 o 
   2  12   6      158.62      129.57     40.17 o 
   3  12   6        3.07        0.00     31.16 o 
  -4  13   6       14.37       16.07     27.06 o 
  -3  13   6      744.61      778.20     55.24 o 
  -2  13   6      265.21      237.82     33.79 o 
  -1  13   6      113.63      174.58     28.66 o 
   0  13   6     1014.06     1374.26    131.44 o 
   1  13   6      371.68      420.04    100.61 o 
   2  13   6       40.52       72.19     34.88 o 
  -3  14   6      142.92      178.06     31.02 o 
  -2  14   6      319.71      326.78     47.73 o 
  -1  14   6      309.86      393.64     73.85 o 
   0  14   6      121.72      160.27     41.08 o 
   1  14   6       62.65       50.49     37.11 o 
  -7   1   7      119.07      165.17     29.98 o 
  -6   1   7      133.31      151.62     27.15 o 
  -5   1   7     4068.89     4161.83    113.76 o 
  -4   1   7      180.19      211.34     25.70 o 
  -3   1   7      143.94      159.24     21.25 o 
  -2   1   7    10725.13    10910.60    158.15 o 
  -1   1   7      317.11      363.41     20.79 o 
   0   1   7     1526.83     1450.97     35.06 o 
   1   1   7    20716.03    20143.85    272.17 o 
   2   1   7     3144.40     3103.27     60.66 o 
   3   1   7      464.62      508.99     34.55 o 
   4   1   7     2904.62     2799.50     92.18 o 
   5   1   7      164.03      141.70     35.89 o 
  -7   2   7      590.14      693.32     51.84 o 
  -6   2   7      329.21      431.14     40.64 o 
  -5   2   7       29.25       61.53     21.31 o 
  -4   2   7     1395.38     1459.06     59.48 o 
  -3   2   7     4335.11     4130.58    106.27 o 
  -2   2   7     2641.19     2543.16     73.47 o 
  -1   2   7      213.98      249.51     18.09 o 
   0   2   7     1983.99     1963.85     39.08 o 
   1   2   7      474.22      510.75     22.48 o 
   2   2   7      829.65      860.65     35.11 o 
   3   2   7      888.34      915.18     43.54 o 
   4   2   7      200.54      227.57     32.43 o 
   5   2   7      178.37      170.20     37.89 o 
  -7   3   7        0.10       66.40     42.01 o 
  -6   3   7      265.67      225.06     36.66 o 
  -5   3   7     1341.28     1293.62    102.98 o 
  -4   3   7       95.78      112.00     25.47 o 
  -3   3   7     1157.87     1223.23     50.67 o 
  -2   3   7     4018.49     3601.99    149.24 o 
  -1   3   7      777.00      729.72     37.19 o 
   0   3   7     1668.19     1622.77     39.06 o 
   1   3   7     9387.92     9146.22    136.69 o 
   2   3   7     1123.34     1138.55     39.94 o 
   3   3   7      170.49      232.51     27.44 o 
   4   3   7     1792.53     1530.50     69.44 o 
   5   3   7       64.64       85.61     27.22 o 
  -7   4   7     1559.79     1567.77    123.31 o 
  -6   4   7      783.70      764.18     59.61 o 
  -5   4   7      473.67      419.60     45.24 o 
  -4   4   7    10896.11     9861.23    262.70 o 
  -3   4   7     6068.38     5531.57    346.93 o 
  -2   4   7      597.78      538.92     36.77 o 
  -1   4   7     7377.11     6861.44    232.25 o 
   0   4   7     3610.93     3559.82     81.18 o 
   1   4   7        0.39       18.79      8.07 o 
   2   4   7     6724.79     6637.68    120.61 o 
   3   4   7     3955.27     3697.18    111.38 o 
   4   4   7      327.90      329.76     36.91 o 
   5   4   7     1303.42     1519.43     76.76 o 
  -7   5   7        3.93       37.26     45.39 o 
  -6   5   7      318.91      312.93     43.08 o 
  -5   5   7      110.39      145.67     29.81 o 
  -4   5   7       20.17        9.15     16.89 o 
  -3   5   7     1391.87     1509.83     58.31 o 
  -2   5   7      215.48      259.04     27.07 o 
  -1   5   7      420.15      352.72     30.32 o 
   0   5   7     1211.37     1271.84     50.02 o 
   1   5   7       52.75       67.83     11.30 o 
   2   5   7      131.91      130.78     22.20 o 
   3   5   7     1364.10     1375.88     56.61 o 
   4   5   7      166.89      191.80     40.74 o 
   5   5   7      373.84      379.82     44.97 o 
  -7   6   7     1075.21     1077.18     85.71 o 
  -6   6   7      549.79      490.34     50.54 o 
  -5   6   7       32.11       45.09     24.21 o 
  -4   6   7     4273.39     4494.05    146.26 o 
  -3   6   7     5206.61     5190.90    131.91 o 
  -2   6   7     3111.87     3060.92     89.70 o 
  -1   6   7      223.96      231.85     27.02 o 
   0   6   7      378.86      393.80     32.87 o 
   1   6   7     1099.96     1029.99     81.24 o 
   2   6   7      845.59      909.69     86.34 o 
   3   6   7     1102.57     1172.54     55.78 o 
   4   6   7      638.77      618.94     51.87 o 
   5   6   7      433.97      604.70     91.10 o 
  -6   7   7      137.98       76.56     45.39 o 
  -5   7   7      564.71      592.50     53.32 o 
  -4   7   7      897.35      847.59     54.30 o 
  -3   7   7      499.36      513.49     40.61 o 
  -2   7   7      330.27      330.25     33.06 o 
  -1   7   7     2455.76     2370.59     77.67 o 
   0   7   7      131.21      176.33     25.27 o 
   1   7   7       66.67       94.86     38.96 o 
   2   7   7     1702.04     1796.21     79.70 o 
   3   7   7       46.73      121.39     30.00 o 
   4   7   7      118.93      155.36     32.76 o 
   5   7   7      859.00      933.28     68.14 o 
  -6   8   7        3.68        0.00     21.30 o 
  -5   8   7      345.36      307.35     55.22 o 
  -4   8   7     3325.91     3276.93    122.57 o 
  -3   8   7      694.97      775.17     56.99 o 
  -2   8   7      101.75      112.49     23.03 o 
  -1   8   7     1728.19     1685.42     64.69 o 
   0   8   7      246.34      341.35     43.94 o 
   1   8   7       56.24       29.58     27.52 o 
   2   8   7     2473.61     2253.51     96.48 o 
   3   8   7      627.44      619.58     58.00 o 
   4   8   7       66.02      154.79     34.38 o 
  -6   9   7      924.51      914.23     78.98 o 
  -5   9   7     1331.25     1234.21     98.58 o 
  -4   9   7      369.10      424.31     46.18 o 
  -3   9   7     3019.04     2835.50     93.63 o 
  -2   9   7     4386.80     4189.92    119.55 o 
  -1   9   7     1190.00     1132.64     57.43 o 
   0   9   7     2588.90     2620.77    114.93 o 
   1   9   7     4585.50     4853.23    269.31 o 
   2   9   7     2763.65     2874.48    106.62 o 
   3   9   7      380.58      414.27     50.63 o 
   4   9   7     1648.21     1466.61     86.58 o 
  -5  10   7        0.57       18.77     21.01 o 
  -4  10   7        6.02       18.97     24.43 o 
  -3  10   7      163.70      187.43     34.25 o 
  -2  10   7      334.82      391.86     38.99 o 
  -1  10   7      130.07      153.94     27.59 o 
   0  10   7      965.06     1075.99     81.86 o 
   1  10   7       15.32        5.88     26.03 o 
   2  10   7        2.73        0.00     42.01 o 
   3  10   7      287.11      295.42     42.48 o 
  -5  11   7      273.84      288.50     46.01 o 
  -4  11   7      170.61      184.71     30.10 o 
  -3  11   7      375.49      376.83     46.66 o 
  -2  11   7      768.50      741.82     52.55 o 
  -1  11   7      480.37      479.85     43.27 o 
   0  11   7      460.81      650.00     67.14 o 
   1  11   7     1600.35     1749.66    108.38 o 
   2  11   7      819.56      925.69    204.27 o 
   3  11   7       43.48        4.46     29.59 o 
  -4  12   7       99.79       90.83     29.53 o 
  -3  12   7      746.78      799.97     78.53 o 
  -2  12   7       10.97       38.62     24.30 o 
  -1  12   7      302.72      392.06     42.16 o 
   0  12   7     1081.41     1293.47     94.34 o 
   1  12   7        1.63       17.06     33.92 o 
   2  12   7      102.83       51.98     76.90 o 
  -3  13   7       98.14       89.51     28.28 o 
  -2  13   7      187.88      190.71     30.90 o 
  -1  13   7      185.91      152.88     39.75 o 
   0  13   7      191.79      284.01     51.41 o 
   1  13   7      207.01      258.98     53.89 o 
  -2  14   7       71.72       90.19     31.88 o 
  -1  14   7      259.74      348.92     75.88 o 
   0  14   7     1378.85     1551.90    195.80 o 
  -7   0   8      900.80     1224.87     85.26 o 
  -6   0   8     2443.81     2418.87    107.25 o 
  -5   0   8     5702.38     5669.49    180.02 o 
  -4   0   8       32.64       38.24     25.80 o 
  -3   0   8      129.55      167.91     27.34 o 
  -2   0   8     7462.55     7431.58    250.68 o 
  -1   0   8      442.87      381.53     36.46 o 
   0   0   8     4746.18     4542.05    112.68 o 
   1   0   8    12512.50    12195.40    250.59 o 
   2   0   8      394.88      383.15    119.24 o 
   3   0   8      691.15      700.64     59.88 o 
   4   0   8     4837.35     4647.76    232.39 o 
   5   0   8       33.33        0.00     46.07 o 
  -7   1   8      328.81      380.41     79.61 o 
  -6   1   8       64.75       63.05     22.83 o 
  -5   1   8        2.21        7.41     20.71 o 
  -4   1   8     1136.27     1264.57     70.81 o 
  -3   1   8     1195.05     1233.13     49.72 o 
  -2   1   8       16.61       22.48     10.99 o 
  -1   1   8      632.84      606.02     28.28 o 
   0   1   8     2915.71     2905.41     63.99 o 
   1   1   8      295.30      299.34     20.50 o 
   2   1   8      356.72      393.70     26.97 o 
   3   1   8       82.35      125.16     22.90 o 
   4   1   8       20.94       44.87     23.73 o 
   5   1   8       80.34      172.94     79.27 o 
  -7   2   8     1237.11     1382.45     72.18 o 
  -6   2   8     1138.73     1216.74     63.86 o 
  -5   2   8     2195.94     2271.06     80.26 o 
  -4   2   8      933.87      897.24     50.37 o 
  -3   2   8     1086.11     1087.75     56.77 o 
  -2   2   8     1022.35     1009.34     39.29 o 
  -1   2   8     7058.28     6757.82    133.68 o 
   0   2   8     4545.29     4349.37    117.98 o 
   1   2   8     8140.20     7752.78    133.83 o 
   2   2   8     1423.81     1393.38     44.14 o 
   3   2   8     1354.40     1278.51     62.51 o 
   4   2   8     2834.63     2985.20    100.39 o 
   5   2   8        2.41       51.02     33.85 o 
  -7   3   8      616.02      703.96     68.77 o 
  -6   3   8        1.88        0.00     22.27 o 
  -5   3   8     1723.12     1654.43     80.48 o 
  -4   3   8     1965.98     1878.51    136.18 o 
  -3   3   8       44.84       43.26     16.92 o 
  -2   3   8     2102.47     2034.53     67.75 o 
  -1   3   8     6419.01     6169.52    175.06 o 
   0   3   8      743.00      740.60     30.70 o 
   1   3   8     1069.86     1076.06     37.89 o 
   2   3   8     1950.36     1959.31     53.98 o 
   3   3   8      224.28      212.19     32.44 o 
   4   3   8     1395.09     1397.38     73.54 o 
   5   3   8     1479.05     1553.62     81.27 o 
  -7   4   8      121.07      144.99     48.78 o 
  -6   4   8       69.38      107.60     37.60 o 
  -5   4   8     1603.21     1856.59    129.07 o 
  -4   4   8       11.14       23.06     20.02 o 
  -3   4   8      314.32      350.24     33.24 o 
  -2   4   8      911.86      916.98     46.91 o 
  -1   4   8      900.53      816.11     82.33 o 
   0   4   8       15.74       28.98     10.29 o 
   1   4   8      988.33      908.56     45.15 o 
   2   4   8       12.47       62.00     19.77 o 
   3   4   8      178.17      208.87     30.79 o 
   4   4   8      592.13      783.64     91.29 o 
   5   4   8        6.43       69.82     29.68 o 
  -7   5   8      892.10      932.26    113.82 o 
  -6   5   8      104.45      121.08     29.90 o 
  -5   5   8     1167.95     1164.24     88.42 o 
  -4   5   8     3551.58     3422.97    122.36 o 
  -3   5   8      646.24      685.99     45.51 o 
  -2   5   8     2112.72     1888.12     72.15 o 
  -1   5   8     4870.68     4600.81    120.47 o 
   0   5   8     2461.48     2401.96     99.37 o 
   1   5   8      105.92      102.68     21.86 o 
   2   5   8      912.01      818.49     57.34 o 
   3   5   8      290.04      357.52     43.11 o 
   4   5   8      501.98      612.50     67.21 o 
  -6   6   8      342.39      200.54     56.91 o 
  -5   6   8        3.34       20.87     22.62 o 
  -4   6   8       16.23       37.19     20.40 o 
  -3   6   8     1502.67     1501.74     63.36 o 
  -2   6   8      179.91      222.88     29.63 o 
  -1   6   8      114.49      103.85     21.13 o 
   0   6   8     1285.07     1272.47     59.70 o 
   1   6   8      158.66      144.43     30.36 o 
   2   6   8      155.58      187.94     34.20 o 
   3   6   8      567.20      607.52     54.02 o 
   4   6   8       69.19       71.58     38.77 o 
  -6   7   8        6.50       23.68     26.33 o 
  -5   7   8      731.14      794.59     63.58 o 
  -4   7   8     2071.18     1938.22     84.03 o 
  -3   7   8      215.75      200.16     28.73 o 
  -2   7   8     1898.93     1868.30     71.52 o 
  -1   7   8     3490.65     3443.67    102.33 o 
   0   7   8     1505.53     1567.12     80.16 o 
   1   7   8       70.22       16.66     46.07 o 
   2   7   8      551.44      574.77     52.21 o 
   3   7   8      122.25      143.89     33.41 o 
   4   7   8      360.56      408.04     57.18 o 
  -6   8   8     1416.87     1205.30    122.63 o 
  -5   8   8      829.06      688.23     60.96 o 
  -4   8   8       10.05       15.45     18.89 o 
  -3   8   8     2847.94     2834.92     94.22 o 
  -2   8   8     1664.53     1690.59     70.70 o 
  -1   8   8        9.75       22.55     30.14 o 
   0   8   8     3621.14     3786.16    182.93 o 
   1   8   8     1806.51     1981.78    100.52 o 
   2   8   8      579.42      619.59     65.08 o 
   3   8   8      891.21     1053.40     73.55 o 
   4   8   8      981.19      825.51     94.17 o 
  -5   9   8       70.10       98.77     30.56 o 
  -4   9   8       78.74       62.44     33.88 o 
  -3   9   8      373.19      412.45     52.09 o 
  -2   9   8      222.30      287.94     34.90 o 
  -1   9   8      206.19      288.82     79.10 o 
   0   9   8        2.33       29.22     34.55 o 
   1   9   8       69.93       68.33     53.18 o 
   2   9   8        7.63       20.02     26.14 o 
   3   9   8       32.64       34.38     27.86 o 
  -5  10   8      141.73      129.23     34.49 o 
  -4  10   8       94.38      112.51     29.46 o 
  -3  10   8     2096.39     2002.93     81.50 o 
  -2  10   8       75.18      107.48     47.05 o 
  -1  10   8      520.92      506.16     44.21 o 
   0  10   8     3394.15     3451.91    334.35 o 
   1  10   8     1345.90     1485.81    107.39 o 
   2  10   8       19.99       73.22     37.22 o 
   3  10   8     1542.22     1467.78     89.67 o 
  -4  11   8      232.87      318.18     45.03 o 
  -3  11   8        2.55       26.90     28.46 o 
  -2  11   8       61.13       52.13     23.85 o 
  -1  11   8      335.73      346.77     38.78 o 
   0  11   8      145.85      243.69     46.59 o 
   1  11   8      385.34      428.73     60.77 o 
   2  11   8      482.00      604.27     80.29 o 
  -4  12   8       28.36       51.83     24.97 o 
  -3  12   8      165.47      165.75     40.59 o 
  -2  12   8      501.66      413.86     44.27 o 
  -1  12   8       48.67       50.41     35.32 o 
   0  12   8      698.26      837.36     81.38 o 
   1  12   8      589.42      580.81     72.07 o 
  -2  13   8        2.37       43.22     29.39 o 
  -1  13   8      564.08      645.43     70.39 o 
   0  13   8      550.02      556.15     67.31 o 
  -7   1   9     1498.27     1796.97    107.18 o 
  -6   1   9     1492.34     1659.02     66.53 o 
  -5   1   9        0.71       14.31     18.48 o 
  -4   1   9     3390.76     3259.09     85.94 o 
  -3   1   9     4990.71     4785.45    109.25 o 
  -2   1   9      858.63      911.01     36.91 o 
  -1   1   9     1100.21     1091.03     59.36 o 
   0   1   9     3539.31     3432.70     82.57 o 
   1   1   9      159.20      202.28     19.06 o 
   2   1   9     2365.87     2372.81     82.27 o 
   3   1   9     4975.48     5079.83    118.64 o 
   4   1   9      998.24     1165.14     69.56 o 
  -7   2   9      211.99      274.31     49.97 o 
  -6   2   9       96.29      109.90     26.94 o 
  -5   2   9      975.06      917.34     56.34 o 
  -4   2   9      111.31      148.39     30.08 o 
  -3   2   9      144.52      164.08     23.90 o 
  -2   2   9     2810.48     2682.94     74.42 o 
  -1   2   9     1541.42     1634.74     46.72 o 
   0   2   9      213.68      210.87     22.37 o 
   1   2   9     1342.27     1301.07     42.80 o 
   2   2   9      947.33      990.80     48.81 o 
   3   2   9       35.26      101.29     32.58 o 
   4   2   9      711.98      689.38     54.31 o 
  -7   3   9      272.27      290.32     44.95 o 
  -6   3   9      207.32      231.85     51.83 o 
  -5   3   9       69.64       69.60     27.74 o 
  -4   3   9      550.04      546.19     53.52 o 
  -3   3   9      940.01      980.87     53.68 o 
  -2   3   9        1.75       25.92     14.19 o 
  -1   3   9      417.07      386.88     25.79 o 
   0   3   9      145.20      226.57     38.61 o 
   1   3   9      687.24      793.15     44.34 o 
   2   3   9     1093.11     1124.87     53.42 o 
   3   3   9     1227.85     1295.11     89.48 o 
   4   3   9       60.45      131.93     39.25 o 
  -6   4   9       17.67        2.07     46.07 o 
  -5   4   9     1006.14      907.86     66.46 o 
  -4   4   9       15.04       21.92     17.52 o 
  -3   4   9     1350.28     1259.60     58.14 o 
  -2   4   9     4541.56     4418.80    120.65 o 
  -1   4   9      786.20      776.03     38.19 o 
   0   4   9      205.09      218.89     20.44 o 
   1   4   9     2931.00     2860.75     93.00 o 
   2   4   9      254.90      303.41     40.37 o 
   3   4   9      226.31      195.68     41.76 o 
   4   4   9     1601.09     1486.26    101.91 o 
  -6   5   9       16.11        0.00     22.57 o 
  -5   5   9       72.01       98.61     28.16 o 
  -4   5   9       21.65       58.80     22.13 o 
  -3   5   9      362.71      335.27     35.67 o 
  -2   5   9      269.87      292.79     32.69 o 
  -1   5   9      241.15      303.73     32.40 o 
   0   5   9       10.39       21.77     13.08 o 
   1   5   9        0.29       32.67     19.74 o 
   2   5   9       23.69       59.09     25.66 o 
   3   5   9       25.92      101.45     76.22 o 
   4   5   9       22.06       54.85     32.18 o 
  -6   6   9       14.13       31.09     29.12 o 
  -5   6   9     1466.37     1458.32     78.30 o 
  -4   6   9      420.54      372.43     48.75 o 
  -3   6   9      211.03      269.55     31.45 o 
  -2   6   9     7191.88     6944.34    171.34 o 
  -1   6   9     3286.48     2974.52    125.46 o 
   0   6   9      142.22      150.24     19.33 o 
   1   6   9     2253.61     2373.97    115.63 o 
   2   6   9     1059.49      997.07     86.34 o 
   3   6   9      136.10      113.20     40.59 o 
  -6   7   9      755.11      671.84     65.78 o 
  -5   7   9      217.17      309.77     43.35 o 
  -4   7   9      932.90      871.50     57.47 o 
  -3   7   9     2399.68     2007.95     77.87 o 
  -2   7   9      490.72      437.21     40.23 o 
  -1   7   9      842.46      872.28     52.62 o 
   0   7   9     2879.51     2753.13    118.45 o 
   1   7   9     1053.59     1042.53    112.81 o 
   2   7   9      146.00      150.83     34.11 o 
   3   7   9      797.71      859.57     68.04 o 
  -5   8   9       79.15       59.52     27.04 o 
  -4   8   9      456.69      480.42     45.37 o 
  -3   8   9      706.74      710.87     52.38 o 
  -2   8   9     1295.80     1314.24     64.02 o 
  -1   8   9       24.70       73.93     22.30 o 
   0   8   9       35.82       54.51     24.79 o 
   1   8   9      798.54      826.64     76.16 o 
   2   8   9       13.85        9.99     28.44 o 
   3   8   9       40.55        0.00     26.57 o 
  -5   9   9        7.30       23.13     27.68 o 
  -4   9   9     1264.72     1275.03     82.63 o 
  -3   9   9     1098.46     1177.96     64.12 o 
  -2   9   9        2.96        4.28     18.34 o 
  -1   9   9     2199.02     2180.91     82.65 o 
   0   9   9     1363.85     1634.07    103.35 o 
   1   9   9       11.59       56.76     32.27 o 
   2   9   9     1225.33     1165.36     97.22 o 
  -4  10   9      219.64      227.08     41.33 o 
  -3  10   9       26.43       30.03     26.62 o 
  -2  10   9       29.18       98.19     41.53 o 
  -1  10   9        1.81       15.47     28.97 o 
   0  10   9      306.36      348.32     55.22 o 
   1  10   9        3.25       25.88     32.06 o 
   2  10   9       34.29      105.29     39.83 o 
  -4  11   9      521.94      585.13     85.71 o 
  -3  11   9      587.05      601.05     60.19 o 
  -2  11   9      190.60      222.10     35.93 o 
  -1  11   9      274.50      260.40     61.32 o 
   0  11   9      458.80      425.31     60.36 o 
   1  11   9      214.34      259.44     70.46 o 
  -2  12   9      102.60      130.03     29.48 o 
  -1  12   9      433.08      505.15    127.71 o 
   0  12   9       33.07       27.70     34.79 o 
  -6   0  10      185.65      210.99     44.28 o 
  -5   0  10     4158.04     4345.39    157.46 o 
  -4   0  10     5316.74     5382.52    175.84 o 
  -3   0  10     3626.57     3670.58    142.62 o 
  -2   0  10     1175.68     1247.93     89.43 o 
  -1   0  10     2376.30     2118.74    209.69 o 
   0   0  10     4503.00     4070.90    136.52 o 
   1   0  10     1370.80     1295.87     75.88 o 
   2   0  10     1422.80     1368.58    118.57 o 
   3   0  10     3360.82     3343.54    182.93 o 
  -6   1  10      398.36      413.66     44.69 o 
  -5   1  10      345.02      347.49     34.16 o 
  -4   1  10        1.32       24.04     21.81 o 
  -3   1  10      810.26      754.83     42.92 o 
  -2   1  10     1083.20      995.35     41.64 o 
  -1   1  10        0.22        7.50     13.89 o 
   0   1  10      406.20      392.10     35.50 o 
   1   1  10     1452.34     1500.43     64.52 o 
   2   1  10      384.76      399.68    164.64 o 
   3   1  10      167.04      259.49     61.65 o 
  -6   2  10       15.37       25.48     25.59 o 
  -5   2  10     1587.73     1733.29     75.68 o 
  -4   2  10      911.53      957.31     56.30 o 
  -3   2  10     1700.15     1961.54     87.91 o 
  -2   2  10      855.63      872.95     44.23 o 
  -1   2  10       78.67       60.42     17.03 o 
   0   2  10      392.89      402.55     30.92 o 
   1   2  10     1098.46     1222.25     60.35 o 
   2   2  10      450.07      529.05     46.97 o 
   3   2  10      472.02      549.15     77.91 o 
  -6   3  10      359.96      384.87     51.25 o 
  -5   3  10      509.34      521.07     54.39 o 
  -4   3  10      159.49      192.41     46.75 o 
  -3   3  10      580.34      595.66     39.55 o 
  -2   3  10      248.68      254.61     26.21 o 
  -1   3  10      290.31      316.79     25.45 o 
   0   3  10     1831.74     1814.86     57.80 o 
   1   3  10     1321.18     1421.87     57.94 o 
   2   3  10        4.66       28.13     24.21 o 
   3   3  10      326.45      281.63     48.13 o 
  -6   4  10       25.63       44.04     32.10 o 
  -5   4  10      426.77      534.99     54.59 o 
  -4   4  10      247.56      268.58     34.66 o 
  -3   4  10     1024.40     1109.07     58.68 o 
  -2   4  10       68.98       52.80     19.54 o 
  -1   4  10       64.56       75.00     17.79 o 
   0   4  10      679.48      702.83     39.62 o 
   1   4  10      407.61      462.62     37.98 o 
   2   4  10        2.73       22.96     24.73 o 
   3   4  10      285.08      378.47     59.26 o 
  -6   5  10      597.36      617.04     62.89 o 
  -5   5  10     1112.53     1091.17    117.89 o 
  -4   5  10       12.85        0.00     19.29 o 
  -3   5  10     1152.31     1218.54     62.57 o 
  -2   5  10     2074.44     1801.95     71.19 o 
  -1   5  10      164.85      233.43     34.33 o 
   0   5  10     2611.94     2679.42    173.11 o 
   1   5  10     3875.85     3517.09    126.18 o 
   2   5  10      171.16      323.35     41.66 o 
   3   5  10      416.99      331.34     64.36 o 
  -5   6  10        6.57       25.00     25.54 o 
  -4   6  10      693.04      640.05     52.20 o 
  -3   6  10       45.79       67.69     23.05 o 
  -2   6  10       40.02       61.86     22.39 o 
  -1   6  10     1209.07     1144.53     80.37 o 
   0   6  10       66.63       71.43     34.21 o 
   1   6  10       82.77      125.44     38.49 o 
   2   6  10      706.30      762.58     62.42 o 
   3   6  10       46.87       47.72     54.88 o 
  -5   7  10      371.73      370.50     50.98 o 
  -4   7  10       87.30      137.96     27.95 o 
  -3   7  10      659.33      654.54     51.11 o 
  -2   7  10      816.86      818.64     54.39 o 
  -1   7  10      421.44      439.19     40.50 o 
   0   7  10     1931.34     1828.51    101.18 o 
   1   7  10     2066.37     2207.20    111.32 o 
   2   7  10       52.99      109.77     42.15 o 
  -5   8  10      319.76      324.11     58.61 o 
  -4   8  10     2370.36     2194.01     88.74 o 
  -3   8  10      242.28      232.36     34.18 o 
  -2   8  10      121.68      126.57     26.08 o 
  -1   8  10     3065.47     3051.38    132.12 o 
   0   8  10      429.15      363.60     52.44 o 
   1   8  10      126.73      117.85     37.29 o 
   2   8  10     1822.55     1930.09    195.46 o 
  -4   9  10       42.16       38.36     28.14 o 
  -3   9  10       60.36       81.55     26.81 o 
  -2   9  10      147.82      178.27     31.81 o 
  -1   9  10      149.71      173.59     39.21 o 
   0   9  10       26.02       11.97     47.09 o 
   1   9  10       14.67        7.09     32.79 o 
  -3  10  10      188.35      251.09     36.77 o 
  -2  10  10       82.43      112.66     28.29 o 
  -1  10  10      580.36      628.43     70.60 o 
   0  10  10       12.54        0.00     40.31 o 
   1  10  10       69.44       71.77     37.84 o 
  -2  11  10       13.63       66.16     58.23 o 
  -1  11  10       83.17       58.99     56.57 o 
  -6   1  11      106.38       76.49     28.95 o 
  -5   1  11     1993.38     1860.55    102.19 o 
  -4   1  11      466.80      415.14     41.87 o 
  -3   1  11      253.19      291.37     29.30 o 
  -2   1  11     4678.34     4413.30    162.04 o 
  -1   1  11     1974.43     1815.68     60.23 o 
   0   1  11      216.27      268.63     27.29 o 
   1   1  11     1040.25     1005.49     76.58 o 
   2   1  11      395.06      299.42     48.90 o 
   3   1  11        1.02       66.40     53.52 o 
  -6   2  11      580.37      552.36     53.63 o 
  -5   2  11       21.20       51.37     26.36 o 
  -4   2  11      570.51      526.94     45.36 o 
  -3   2  11      699.44      649.06     41.98 o 
  -2   2  11        4.59       38.41     21.12 o 
  -1   2  11     1143.23     1050.14     48.52 o 
   0   2  11     1445.43     1481.06     55.54 o 
   1   2  11      134.05      171.89     63.51 o 
   2   2  11      225.49      277.22     45.39 o 
   3   2  11      791.52      688.36    100.95 o 
  -5   3  11      340.56      461.26     56.18 o 
  -4   3  11        0.04       10.65     18.66 o 
  -3   3  11        1.55       12.38     15.48 o 
  -2   3  11      778.30      857.65     72.17 o 
  -1   3  11      347.59      388.15     32.45 o 
   0   3  11      277.90      281.11     28.15 o 
   1   3  11      113.59      160.38     29.82 o 
   2   3  11        9.22        0.00     43.36 o 
  -5   4  11      170.64      211.99     44.38 o 
  -4   4  11       82.53      129.63     35.21 o 
  -3   4  11      722.36      694.93     45.40 o 
  -2   4  11        0.68        3.11     19.95 o 
  -1   4  11      611.05      643.41     40.28 o 
   0   4  11     1573.91     1648.04     72.66 o 
   1   4  11      157.25      184.79     32.53 o 
   2   4  11      240.67      232.39     65.04 o 
  -5   5  11        8.09       68.38     31.79 o 
  -4   5  11       58.20       93.18     27.02 o 
  -3   5  11       56.28       94.89     47.76 o 
  -2   5  11      445.05      410.96     39.90 o 
  -1   5  11       18.50       22.32     18.47 o 
   0   5  11       24.45       48.84     28.91 o 
   1   5  11      100.95      124.50     35.36 o 
   2   5  11        0.59       46.93     36.06 o 
  -5   6  11        5.45       61.65     31.25 o 
  -4   6  11      570.80      611.52     52.89 o 
  -3   6  11     1152.47      974.25     63.05 o 
  -2   6  11        0.81        9.18     21.49 o 
  -1   6  11     1543.51     1490.14     57.77 o 
   0   6  11     3784.00     3349.28    235.44 o 
   1   6  11      249.76      264.00     45.96 o 
   2   6  11      479.62      609.66     57.67 o 
  -4   7  11      783.54      716.42     57.37 o 
  -3   7  11       47.97       74.39     24.77 o 
  -2   7  11     1198.65     1118.51     65.53 o 
  -1   7  11     1152.21     1176.46     88.64 o 
   0   7  11        1.04       34.49     32.33 o 
   1   7  11      858.01      787.21    116.19 o 
  -4   8  11        0.49       15.73     31.74 o 
  -3   8  11        9.18        9.53     22.68 o 
  -2   8  11      140.30      235.70     34.41 o 
  -1   8  11      107.38      160.39     38.04 o 
   0   8  11       87.59      120.66     36.63 o 
   1   8  11       12.86       76.04     34.48 o 
  -3   9  11       22.17       37.30     25.75 o 
  -2   9  11      469.60      560.30     49.68 o 
  -1   9  11      578.80      723.70     74.09 o 
   0   9  11        4.29       39.26     33.17 o 
  -5   0  12      405.22      359.49     58.19 o 
  -4   0  12       96.09      126.02     47.43 o 
  -3   0  12     3633.41     3548.83    185.64 o 
  -2   0  12     1848.05     1777.48     93.90 o 
  -1   0  12       93.38      128.59     30.44 o 
   0   0  12     1953.72     1738.44     86.60 o 
   1   0  12     1381.63     1287.96    127.37 o 
   2   0  12      101.70      132.12     58.94 o 
  -5   1  12      203.43      214.99     39.39 o 
  -4   1  12      268.25      283.02     35.89 o 
  -3   1  12       92.71       72.99     23.09 o 
  -2   1  12      324.80      289.63     29.84 o 
  -1   1  12      646.00      624.03     41.81 o 
   0   1  12       34.52       67.94     20.61 o 
   1   1  12      198.32      189.54     44.72 o 
   2   1  12      392.73      530.87     59.79 o 
  -5   2  12      117.59      152.20     29.85 o 
  -4   2  12       10.29       43.35     21.61 o 
  -3   2  12      663.69      738.69     47.17 o 
  -2   2  12      757.41      773.06     53.01 o 
  -1   2  12      354.23      436.87     36.33 o 
   0   2  12      269.97      328.84     38.74 o 
   1   2  12      146.88      161.94     40.79 o 
  -5   3  12      124.92      124.89     28.19 o 
  -4   3  12      697.43      722.02     54.19 o 
  -3   3  12      520.84      544.89     43.52 o 
  -2   3  12       75.45       67.44     21.42 o 
  -1   3  12      304.35      331.13     37.47 o 
   0   3  12      319.76      315.13     40.06 o 
   1   3  12      227.25      247.94     52.85 o 
  -4   4  12       36.03       42.89     22.64 o 
  -3   4  12      467.13      420.13     39.24 o 
  -2   4  12       38.28       17.67     19.20 o 
  -1   4  12       70.82      102.59     37.78 o 
   0   4  12      317.42      324.74     46.49 o 
   1   4  12      100.74       82.31     33.71 o 
  -4   5  12     1167.64     1170.95     64.73 o 
  -3   5  12      641.46      684.16     48.07 o 
  -2   5  12      275.22      304.67     34.09 o 
  -1   5  12     1012.73      956.93     50.28 o 
   0   5  12      496.72      533.14     68.77 o 
   1   5  12      411.76      571.79    128.73 o 
  -4   6  12       11.08       66.00     27.02 o 
  -3   6  12       32.03        0.00     35.18 o 
  -2   6  12      468.68      508.24     46.94 o 
  -1   6  12       38.86       77.79     41.33 o 
   0   6  12        4.84        4.97     30.32 o 
  -3   7  12      204.13      293.51     39.25 o 
  -2   7  12      170.19      189.11     28.02 o 
  -1   7  12      208.77      193.26     43.82 o 
  -4   1  13       60.57       68.59     27.68 o 
  -3   1  13      920.10      892.45     60.09 o 
  -2   1  13       11.15       45.45     20.78 o 
  -1   1  13      464.23      401.44     35.40 o 
   0   1  13     2099.68     2047.67     85.17 o 
  -3   2  13       23.53        0.00     24.16 o 
  -2   2  13      433.41      460.13     44.52 o 
  -1   2  13      271.68      275.13     30.69 o 
   0   2  13       41.86       34.87     26.72 o 
  -3   3  13      266.51      289.73     32.82 o 
  -2   3  13        5.03       46.13     20.77 o 
  -1   3  13       13.41       11.45     21.06 o 
  -3   4  13       65.02       85.73     26.28 o 
  -2   4  13      596.15      546.64     42.31 o 
  -1   4  13      757.62      567.14    118.57 o 
                                                 
